# Supplementary material for: Monoclinic modification of N-benzyl­propan-2-aminium chloride
Source: Acta Crystallogr Sect E Struct Rep Online. 2010 Apr 28;66(Pt 5):o1180. doi: 10.1107/S160053681001456X (PMC2979101; doi:10.1107/S160053681001456X)
Supplement: Supplementary file 2 [file e-66-o1180-Isup2.hkl]

# 
# h,k,l, Fc-squared, Fo-squared, sigma(Fo-squared) and status flag 
# 
data_I
_shelx_title ' 1 in P2(1)/c' 
_shelx_refln_list_code          4 
_shelx_F_calc_maximum      149.58 
_exptl_crystal_F_000       400.00 
_reflns_d_resolution_high  0.7105 
 
loop_ 
 _symmetry_equiv_pos_as_xyz 
 'x, y, z' 
 '-x, y+1/2, -z+1/2' 
 '-x, -y, -z' 
 'x, -y-1/2, z-1/2' 
 
_cell_length_a     9.9566 
_cell_length_b    15.5072 
_cell_length_c     7.2179 
_cell_angle_alpha  90.000 
_cell_angle_beta  111.112 
_cell_angle_gamma  90.000 
 
_shelx_F_squared_multiplier     1.000 
 
loop_ 
 _refln_index_h 
 _refln_index_k 
 _refln_index_l 
 _refln_F_squared_calc 
 _refln_F_squared_meas 
 _refln_F_squared_sigma 
 _refln_observed_status 
   1   0   0     2352.35     2388.06     20.89 o 
   2   0   0        3.74        6.02      2.68 o 
   3   0   0      782.72      753.86      9.08 o 
   4   0   0     2799.73     2976.68     24.21 o 
   5   0   0       33.42        9.09      1.50 o 
   6   0   0     2223.48     2438.35     40.13 o 
   7   0   0      290.64      272.59      6.89 o 
   8   0   0      393.83      398.42      8.97 o 
   9   0   0      763.23      798.89     18.10 o 
  10   0   0       17.49       12.15      3.19 o 
  11   0   0        7.16        3.62      3.41 o 
  12   0   0        6.65        8.53      5.17 o 
  13   0   0        0.05        3.56      8.19 o 
   1   1   0      286.92      283.60      2.83 o 
   2   1   0     1854.35     1927.18     17.86 o 
   3   1   0      315.52      306.06      3.30 o 
   4   1   0     3165.29     3275.11     25.10 o 
   5   1   0       35.48       20.31      1.39 o 
   6   1   0        7.68        4.27      1.00 o 
   7   1   0        9.10        4.40      1.17 o 
   8   1   0      137.34      109.46      3.52 o 
   9   1   0      236.88      222.01      5.10 o 
  10   1   0       43.26       42.62      3.83 o 
  11   1   0       44.36       38.86      4.18 o 
  12   1   0       47.75       54.61      5.78 o 
  13   1   0      144.97      195.65     13.86 o 
   0   2   0      392.71      393.79      5.80 o 
   1   2   0      525.32      541.62      3.51 o 
   2   2   0        1.95        0.78      0.40 o 
   3   2   0       12.28        5.32      0.66 o 
   4   2   0        1.82        0.57      0.58 o 
   5   2   0      226.76      204.82      3.56 o 
   6   2   0      192.73      179.49      3.70 o 
   7   2   0       93.50       81.53      2.66 o 
   8   2   0       94.10       78.62      2.98 o 
   9   2   0       15.79       12.18      2.00 o 
  10   2   0        2.66        2.65      1.88 o 
  11   2   0        2.27        3.73      2.45 o 
  12   2   0        1.68        0.71      3.37 o 
  13   2   0        0.00        2.34      4.98 o 
   1   3   0     1124.07     1109.81      6.82 o 
   2   3   0     4836.08     5069.54     23.55 o 
   3   3   0     2288.88     2329.72     15.25 o 
   4   3   0     2349.49     2356.37     21.29 o 
   5   3   0      868.19      814.53      6.87 o 
   6   3   0      932.51      975.31      8.35 o 
   7   3   0        5.36        2.46      1.08 o 
   8   3   0      215.88      198.85      4.54 o 
   9   3   0      209.75      203.30      6.01 o 
  10   3   0       89.62       89.25      4.77 o 
  11   3   0       97.91      105.04      6.08 o 
  12   3   0      117.35      145.30      7.09 o 
   0   4   0    14277.79    14285.17     71.91 o 
   1   4   0     2061.64     2106.23     13.60 o 
   2   4   0     2530.13     2550.27     23.18 o 
   3   4   0       13.66       11.70      0.78 o 
   4   4   0       15.63       11.16      0.96 o 
   5   4   0       79.08       51.19      1.88 o 
   6   4   0      255.42      238.80      4.16 o 
   7   4   0      655.40      673.73      7.50 o 
   8   4   0      469.09      481.13      8.68 o 
   9   4   0      125.72      108.82      4.60 o 
  10   4   0        1.65        0.68      1.86 o 
  11   4   0        3.65        1.05      2.28 o 
  12   4   0       16.53       17.32      3.84 o 
   1   5   0       76.34       77.05      1.73 o 
   2   5   0      696.66      740.55     10.24 o 
   3   5   0       68.23       53.45      1.86 o 
   4   5   0      117.35      118.01      2.89 o 
   5   5   0       56.42       56.80      1.91 o 
   6   5   0      268.24      254.99      4.19 o 
   7   5   0      161.21      147.99      4.11 o 
   8   5   0        5.61        4.65      1.68 o 
   9   5   0       31.45       24.43      2.76 o 
  10   5   0        0.00        0.33      1.90 o 
  11   5   0       17.11       17.92      3.10 o 
  12   5   0        1.11        1.28      3.00 o 
   0   6   0      359.44      315.10      6.13 o 
   1   6   0     1785.85     1873.68     15.22 o 
   2   6   0      865.14      870.97      6.99 o 
   3   6   0       84.25       86.02      2.41 o 
   4   6   0      230.78      212.28      3.92 o 
   5   6   0       31.65       23.10      1.75 o 
   6   6   0     1035.90     1053.89     10.06 o 
   7   6   0     1085.62     1138.63     12.85 o 
   8   6   0      332.32      338.83      7.64 o 
   9   6   0        0.63       -0.66      1.67 o 
  10   6   0       53.18       52.14      4.07 o 
  11   6   0       31.81       24.76      3.37 o 
  12   6   0       23.11       23.51      4.15 o 
   1   7   0      389.03      371.98      4.27 o 
   2   7   0     2443.59     2528.21     21.57 o 
   3   7   0     2253.83     2235.40     15.94 o 
   4   7   0      684.81      629.16      6.97 o 
   5   7   0      611.89      594.21      7.20 o 
   6   7   0     1028.92     1056.28     10.20 o 
   7   7   0       10.07        4.83      1.70 o 
   8   7   0      115.27      105.01      4.50 o 
   9   7   0       71.93       73.90      4.35 o 
  10   7   0       53.42       55.46      4.19 o 
  11   7   0       88.96       93.57      5.52 o 
  12   7   0       59.71       67.36      5.83 o 
   0   8   0        1.38        0.21      0.96 o 
   1   8   0       35.60       24.68      1.48 o 
   2   8   0      170.26      167.87      2.99 o 
   3   8   0       19.32       14.18      1.40 o 
   4   8   0        0.25        0.27      0.90 o 
   5   8   0      448.22      417.61      6.26 o 
   6   8   0       11.59        5.54      1.63 o 
   7   8   0       32.31       27.48      2.72 o 
   8   8   0       40.97       32.43      3.10 o 
   9   8   0       37.13       32.11      3.30 o 
  10   8   0        0.27       -1.46      2.15 o 
  11   8   0       31.53       32.06      3.88 o 
  12   8   0        1.53        0.22      4.36 o 
   1   9   0       18.68        7.83      1.08 o 
   2   9   0     2053.86     2278.56     22.49 o 
   3   9   0      327.25      326.99      5.41 o 
   4   9   0      185.00      161.16      3.99 o 
   5   9   0      116.18       88.67      3.20 o 
   6   9   0      281.08      260.11      6.41 o 
   7   9   0      446.05      458.85      8.81 o 
   8   9   0      265.35      270.06      7.21 o 
   9   9   0       25.48       20.31      2.88 o 
  10   9   0       58.59       60.05      4.56 o 
  11   9   0        0.24       -0.68      2.66 o 
   0  10   0     2654.45     2779.64     20.01 o 
   1  10   0      396.20      381.24      5.28 o 
   2  10   0        4.32        1.81      0.93 o 
   3  10   0      307.16      314.78      5.58 o 
   4  10   0       13.25        8.04      1.46 o 
   5  10   0      259.08      241.13      6.02 o 
   6  10   0     2094.97     2134.33     22.71 o 
   7  10   0      162.56      144.77      5.23 o 
   8  10   0       63.96       56.36      3.99 o 
   9  10   0      170.89      169.46      6.30 o 
  10  10   0       43.08       41.35      4.47 o 
  11  10   0        1.08       -2.15      2.95 o 
   1  11   0       10.48        7.74      1.32 o 
   2  11   0      652.42      660.54      8.20 o 
   3  11   0      704.19      704.22      8.63 o 
   4  11   0      139.40      119.86      3.87 o 
   5  11   0       31.12       27.66      2.66 o 
   6  11   0      139.72      124.29      4.82 o 
   7  11   0      130.25      106.56      4.75 o 
   8  11   0       10.36        8.27      2.32 o 
   9  11   0       24.42       22.30      3.19 o 
  10  11   0       22.61       20.46      3.56 o 
  11  11   0       12.20        8.87      3.67 o 
   0  12   0     1346.64     1383.31     15.56 o 
   1  12   0      251.40      222.29      4.51 o 
   2  12   0       19.68       14.54      1.85 o 
   3  12   0      144.12      127.31      4.07 o 
   4  12   0       35.08       18.06      2.02 o 
   5  12   0        1.36        0.60      1.49 o 
   6  12   0       79.15       64.93      4.03 o 
   7  12   0        6.11        4.76      2.05 o 
   8  12   0      122.57      117.17      5.27 o 
   9  12   0       40.80       29.54      3.62 o 
  10  12   0        8.06        7.76      3.25 o 
   1  13   0      188.44      167.25      4.62 o 
   2  13   0      597.14      625.06      8.76 o 
   3  13   0      259.20      263.88      5.94 o 
   4  13   0      451.60      449.94      8.68 o 
   5  13   0      217.65      190.51      6.05 o 
   6  13   0       44.20       34.22      3.31 o 
   7  13   0       39.27       32.11      3.37 o 
   8  13   0      138.05      125.62      5.61 o 
   9  13   0       56.80       66.69      4.87 o 
  10  13   0      161.96      183.94      8.40 o 
   0  14   0      127.71      118.81      5.32 o 
   1  14   0      257.10      247.52      5.80 o 
   2  14   0      180.92      167.41      4.88 o 
   3  14   0      135.96      125.73      4.39 o 
   4  14   0       79.60       73.86      4.25 o 
   5  14   0       99.02       94.94      4.62 o 
   6  14   0      362.25      365.04      8.84 o 
   7  14   0       35.90       33.21      3.56 o 
   8  14   0       45.31       45.47      4.24 o 
   9  14   0       20.56       18.39      3.89 o 
   1  15   0        4.02        2.68      1.55 o 
   2  15   0        7.84        3.16      1.71 o 
   3  15   0       17.56       11.10      2.14 o 
   4  15   0        9.01        5.31      2.06 o 
   5  15   0        5.17        1.36      2.09 o 
   6  15   0        0.75        1.60      2.17 o 
   7  15   0       20.20       12.40      2.82 o 
   8  15   0        4.35        3.32      2.41 o 
   9  15   0        0.39       -0.40      3.21 o 
   0  16   0      724.02      778.99     27.22 o 
   1  16   0      518.73      531.30      9.90 o 
   2  16   0      117.16      101.47      4.32 o 
   3  16   0       22.28       13.33      2.56 o 
   4  16   0        0.00        0.71      2.10 o 
   5  16   0        0.71        0.52      2.19 o 
   6  16   0       31.59       29.63      3.58 o 
   7  16   0       67.73       70.62      5.10 o 
   8  16   0      189.99      203.17      7.81 o 
   1  17   0       43.29       41.67      3.70 o 
   2  17   0       45.50       34.95      3.54 o 
   3  17   0      266.38      277.51      8.63 o 
   4  17   0      193.75      210.06      7.20 o 
   5  17   0       73.04       74.29      5.11 o 
   6  17   0        0.17        2.10      2.64 o 
   7  17   0       17.79       13.08      3.84 o 
   8  17   0       34.48       38.52      6.50 o 
   0  18   0        0.82        0.65      3.37 o 
   1  18   0      104.55       93.98      5.41 o 
   2  18   0        7.00        1.22      2.66 o 
   3  18   0       84.39       91.79      5.47 o 
   4  18   0        0.01       -0.77      2.46 o 
   5  18   0       87.61       97.93      6.01 o 
   6  18   0        0.24        1.26      3.15 o 
   7  18   0       16.93       12.99      3.99 o 
   1  19   0       58.35       42.91      4.93 o 
   2  19   0      115.16      117.23      6.67 o 
   3  19   0      114.92      115.62      6.73 o 
   4  19   0       94.03       94.05      5.89 o 
   5  19   0        1.59        0.79      3.05 o 
   6  19   0       38.04       39.07      5.06 o 
   0  20   0      604.37      677.34     18.78 o 
   1  20   0      138.48      136.13      7.27 o 
   2  20   0        2.18        1.44      3.28 o 
   3  20   0       10.66       10.59      3.90 o 
   4  20   0        1.72       -0.12      3.41 o 
   5  20   0       27.36       32.90      5.87 o 
   1  21   0        9.66        5.30      3.77 o 
   2  21   0        0.37        0.97      3.73 o 
   3  21   0      111.45      117.39      7.71 o 
 -13   1   1       35.66       37.21      5.42 o 
 -12   1   1       41.01       37.63      4.56 o 
 -11   1   1      109.14      104.94      6.17 o 
 -10   1   1       23.65       19.67      2.58 o 
  -9   1   1        2.11        3.82      1.47 o 
  -8   1   1        7.22        4.06      1.16 o 
  -7   1   1        1.50        1.10      0.92 o 
  -6   1   1      260.20      237.78      3.92 o 
  -5   1   1      194.56      161.46      2.92 o 
  -4   1   1      166.41      133.50      2.32 o 
  -3   1   1     3155.10     3308.89     14.82 o 
  -2   1   1       68.34       38.88      1.08 o 
  -1   1   1       18.33       26.85      0.64 o 
   0   1   1     1435.66     1491.82     11.77 o 
   1   1   1      269.77      243.63      2.95 o 
   2   1   1     3598.06     3830.88     27.49 o 
   3   1   1     1078.01     1121.54      7.12 o 
   4   1   1       27.43       17.73      1.29 o 
   5   1   1       10.37        3.44      0.95 o 
   6   1   1        0.13       -0.12      0.91 o 
   7   1   1       27.54       17.53      1.77 o 
   8   1   1       56.54       55.96      2.95 o 
   9   1   1      152.64      160.13      4.61 o 
  10   1   1       42.22       41.66      3.61 o 
  11   1   1       91.90      105.75      7.07 o 
  12   1   1       24.17       29.64      5.29 o 
 -13   2   1       47.26       65.98      6.04 o 
 -12   2   1      109.01      118.46      6.36 o 
 -11   2   1       19.56       12.84      2.93 o 
 -10   2   1        9.14        8.09      2.35 o 
  -9   2   1       10.44        9.11      1.72 o 
  -8   2   1       68.43       56.90      2.59 o 
  -7   2   1      605.01      608.23      6.80 o 
  -6   2   1      250.89      217.72      3.72 o 
  -5   2   1     1235.47     1297.38      8.88 o 
  -4   2   1       13.88        5.44      0.68 o 
  -3   2   1       55.64       46.58      1.14 o 
  -2   2   1     6615.64     6933.04     58.68 o 
  -1   2   1     2688.60     2628.84     29.40 o 
   0   2   1     2638.06     2451.88     21.01 o 
   1   2   1     2298.14     2659.24     17.17 o 
   2   2   1      311.52      352.43      4.18 o 
   3   2   1      788.14      783.20      6.01 o 
   4   2   1     3856.97     4238.02     28.06 o 
   5   2   1      413.72      382.62      5.27 o 
   6   2   1      478.11      460.34      6.22 o 
   7   2   1      493.98      508.97      7.04 o 
   8   2   1        6.46        8.69      1.66 o 
   9   2   1        2.14        2.38      1.69 o 
  10   2   1        4.34        1.01      2.16 o 
  11   2   1       65.81       63.42      5.14 o 
  12   2   1       74.05       96.22      7.58 o 
 -13   3   1        4.00        2.24      3.69 o 
 -12   3   1        5.47        5.18      2.89 o 
 -11   3   1       16.35        7.47      2.64 o 
 -10   3   1       22.43       18.32      2.55 o 
  -9   3   1       27.38       13.83      1.89 o 
  -8   3   1        0.05       -0.27      1.14 o 
  -7   3   1      179.72      154.58      3.50 o 
  -6   3   1      383.58      402.54      5.02 o 
  -5   3   1       91.74       69.49      1.95 o 
  -4   3   1       59.18       37.47      1.30 o 
  -3   3   1      593.45      592.47      9.27 o 
  -2   3   1     1704.75     1821.44     17.20 o 
  -1   3   1     1631.05     1750.38     14.19 o 
   0   3   1     3030.14     3148.73     19.36 o 
   1   3   1        4.09        2.34      0.46 o 
   2   3   1      992.82     1014.15     10.41 o 
   3   3   1      140.33      162.35      2.81 o 
   4   3   1      367.74      351.20      4.62 o 
   5   3   1      224.22      230.91      4.44 o 
   6   3   1       16.13       12.65      1.45 o 
   7   3   1        1.22       -0.58      1.10 o 
   8   3   1       27.30       13.80      1.98 o 
   9   3   1       31.97       20.65      2.59 o 
  10   3   1       14.01        7.47      2.36 o 
  11   3   1        4.44        2.49      2.55 o 
  12   3   1       72.59       95.50      8.79 o 
 -13   4   1       35.85       39.87      5.07 o 
 -12   4   1        0.67       -0.81      2.65 o 
 -11   4   1       31.64       28.44      3.64 o 
 -10   4   1       42.24       28.42      3.01 o 
  -9   4   1        0.16        0.26      1.53 o 
  -8   4   1       26.16       17.99      1.93 o 
  -7   4   1       47.01       37.92      1.98 o 
  -6   4   1       55.55       46.45      1.90 o 
  -5   4   1       70.64       44.74      1.59 o 
  -4   4   1       97.95      105.88      2.52 o 
  -3   4   1      157.88      150.59      2.62 o 
  -2   4   1      101.79       94.70      1.84 o 
  -1   4   1     4969.80     5321.07     27.97 o 
   0   4   1       10.26        4.97      0.58 o 
   1   4   1      209.21      200.72      2.49 o 
   2   4   1       54.45       58.41      1.62 o 
   3   4   1       93.48       91.83      2.22 o 
   4   4   1       93.61       79.86      2.34 o 
   5   4   1      542.40      545.23      6.21 o 
   6   4   1       35.59       25.22      1.83 o 
   7   4   1        0.13       -0.36      1.11 o 
   8   4   1       96.63       86.88      3.75 o 
   9   4   1        8.17        3.27      2.02 o 
  10   4   1       54.77       52.09      4.10 o 
  11   4   1       70.33       87.06      5.44 o 
  12   4   1       11.53       11.17      3.99 o 
 -13   5   1        0.76        0.46      3.76 o 
 -12   5   1        2.16        1.80      2.78 o 
 -11   5   1      123.41      151.45      6.09 o 
 -10   5   1      398.24      454.07      9.50 o 
  -9   5   1       61.64       61.08      3.78 o 
  -8   5   1      248.38      229.07      5.98 o 
  -7   5   1      379.30      377.07      6.13 o 
  -6   5   1      109.92       90.48      2.42 o 
  -5   5   1     1917.53     1950.23     21.86 o 
  -4   5   1     1315.96     1359.84     16.22 o 
  -3   5   1      126.92      101.81      1.97 o 
  -2   5   1     1870.39     2066.98     20.01 o 
  -1   5   1     3060.70     3271.44     24.13 o 
   0   5   1      121.40       99.67      1.92 o 
   1   5   1     3270.34     3372.05     34.42 o 
   2   5   1      401.53      341.52      4.18 o 
   3   5   1      557.03      541.65      8.19 o 
   4   5   1      443.63      429.73      4.92 o 
   5   5   1       88.81       71.05      2.38 o 
   6   5   1      132.92      111.31      3.16 o 
   7   5   1      261.26      246.08      5.55 o 
   8   5   1        3.28        3.31      1.81 o 
   9   5   1      298.37      339.69      9.02 o 
  10   5   1      247.79      276.34      7.89 o 
  11   5   1       34.53       42.91      4.28 o 
  12   5   1        0.41       -0.88      4.28 o 
 -13   6   1       23.67       21.62      9.55 o 
 -12   6   1        7.64        3.08      2.92 o 
 -11   6   1       12.27        7.94      2.57 o 
 -10   6   1        2.34        1.31      1.96 o 
  -9   6   1        7.60        6.83      1.94 o 
  -8   6   1       23.38       21.45      2.37 o 
  -7   6   1      729.37      729.58     10.06 o 
  -6   6   1        7.95        3.86      1.09 o 
  -5   6   1      153.92      144.97      2.94 o 
  -4   6   1       66.86       68.23      1.84 o 
  -3   6   1        6.15        1.55      0.60 o 
  -2   6   1      742.11      743.39      6.74 o 
  -1   6   1     1291.93     1245.73     14.97 o 
   0   6   1       41.53       24.64      1.23 o 
   1   6   1      126.45      103.31      2.12 o 
   2   6   1      453.28      462.10      8.66 o 
   3   6   1        4.83        3.52      0.90 o 
   4   6   1      108.24      105.01      3.07 o 
   5   6   1      573.48      558.53      6.15 o 
   6   6   1      170.62      163.60      4.39 o 
   7   6   1       15.76        9.92      1.76 o 
   8   6   1       87.43       85.53      4.27 o 
   9   6   1        1.67        1.84      1.94 o 
  10   6   1        3.89        4.99      2.38 o 
  11   6   1       30.55       29.86      4.16 o 
  12   6   1        8.07        5.81      8.51 o 
 -12   7   1        2.72        2.37      3.09 o 
 -11   7   1        3.05        3.92      2.45 o 
 -10   7   1       24.80       15.91      2.66 o 
  -9   7   1        1.37        0.01      1.65 o 
  -8   7   1        0.89        0.66      1.52 o 
  -7   7   1      489.79      468.54      8.75 o 
  -6   7   1      116.64      106.69      3.92 o 
  -5   7   1       16.62        8.59      1.04 o 
  -4   7   1      397.57      401.12      4.32 o 
  -3   7   1     1106.77     1272.40      8.86 o 
  -2   7   1      407.87      478.09      6.16 o 
  -1   7   1        0.23       -0.57      0.57 o 
   0   7   1       44.28       32.45      1.48 o 
   1   7   1       25.03       12.93      1.04 o 
   2   7   1      436.89      466.47      6.97 o 
   3   7   1      221.08      226.33      4.34 o 
   4   7   1       53.63       44.10      2.26 o 
   5   7   1        0.00       -0.98      0.98 o 
   6   7   1     1204.92     1290.27     12.14 o 
   7   7   1        1.04       -0.89      1.45 o 
   8   7   1       12.12        9.08      2.16 o 
   9   7   1       30.05       23.35      3.22 o 
  10   7   1       90.65      101.16      5.48 o 
  11   7   1        2.10        4.89      3.19 o 
 -12   8   1        3.83        3.11      3.07 o 
 -11   8   1       65.50       67.46      4.80 o 
 -10   8   1       27.91       20.54      2.86 o 
  -9   8   1       78.98       77.06      4.44 o 
  -8   8   1      249.17      258.59      6.82 o 
  -7   8   1        0.18       -0.28      1.35 o 
  -6   8   1       14.59        7.97      1.64 o 
  -5   8   1      200.19      164.60      3.70 o 
  -4   8   1       27.78       16.49      1.29 o 
  -3   8   1      433.67      418.50      4.91 o 
  -2   8   1      916.42      909.82     15.90 o 
  -1   8   1      987.11      973.46      7.47 o 
   0   8   1      611.00      569.52      5.70 o 
   1   8   1     1165.52     1163.29      7.95 o 
   2   8   1       34.71       19.54      1.56 o 
   3   8   1        0.06       -0.38      0.84 o 
   4   8   1      325.72      280.41      5.19 o 
   5   8   1      144.73      138.04      3.72 o 
   6   8   1        0.51       -0.56      1.24 o 
   7   8   1      250.26      265.44      6.85 o 
   8   8   1       85.68       77.29      4.45 o 
   9   8   1        7.21        3.60      2.22 o 
  10   8   1      106.12      115.33      6.40 o 
  11   8   1       39.57       41.77      4.83 o 
 -12   9   1       76.27       90.70      6.01 o 
 -11   9   1       70.99       86.73      5.41 o 
 -10   9   1       94.32       99.21      5.17 o 
  -9   9   1      156.51      149.03      5.76 o 
  -8   9   1       32.73       31.82      3.01 o 
  -7   9   1       45.16       28.82      2.75 o 
  -6   9   1       21.66       14.77      2.03 o 
  -5   9   1      364.13      348.76      6.82 o 
  -4   9   1      362.58      354.14      6.53 o 
  -3   9   1      222.99      201.63      4.31 o 
  -2   9   1       10.65        5.15      1.35 o 
  -1   9   1       47.44       43.94      1.98 o 
   0   9   1      167.02      141.38      3.13 o 
   1   9   1      282.28      271.31      4.17 o 
   2   9   1      204.51      170.40      3.05 o 
   3   9   1      545.01      518.54      7.48 o 
   4   9   1      425.52      415.98      6.55 o 
   5   9   1       48.90       37.05      2.46 o 
   6   9   1       41.34       24.27      2.28 o 
   7   9   1      101.08       87.31      4.35 o 
   8   9   1       82.73       82.96      4.65 o 
   9   9   1      152.64      158.77      6.92 o 
  10   9   1       66.03       78.07      5.86 o 
  11   9   1       71.72       92.26      6.73 o 
 -12  10   1        5.00        3.81      4.55 o 
 -11  10   1        5.30        1.70      2.70 o 
 -10  10   1        4.48        3.49      2.29 o 
  -9  10   1       72.45       73.51      4.59 o 
  -8  10   1        8.03        4.56      1.92 o 
  -7  10   1      116.17       92.39      4.23 o 
  -6  10   1        0.12        0.24      1.40 o 
  -5  10   1        0.43        0.66      1.34 o 
  -4  10   1       26.09       14.23      1.65 o 
  -3  10   1        3.37        1.22      0.99 o 
  -2  10   1        0.55       -0.08      0.92 o 
  -1  10   1      446.61      467.11      5.93 o 
   0  10   1      739.77      727.39      7.28 o 
   1  10   1        0.57        0.28      0.86 o 
   2  10   1       61.11       58.77      2.69 o 
   3  10   1       28.29       18.09      1.82 o 
   4  10   1      121.24       94.00      3.43 o 
   5  10   1        4.18        3.31      1.41 o 
   6  10   1       33.39       21.47      2.56 o 
   7  10   1        0.01        0.16      1.78 o 
   8  10   1       70.30       67.01      4.45 o 
   9  10   1        1.17       -0.16      2.32 o 
  10  10   1        6.88        4.18      3.06 o 
  11  10   1        2.70        1.45      4.46 o 
 -11  11   1       26.88       27.46      3.88 o 
 -10  11   1        0.75        0.03      2.41 o 
  -9  11   1        2.57        1.54      2.06 o 
  -8  11   1       28.92       19.20      2.77 o 
  -7  11   1       66.82       61.09      3.92 o 
  -6  11   1      143.31      153.43      5.25 o 
  -5  11   1       17.75       14.55      2.08 o 
  -4  11   1      366.41      350.06      6.99 o 
  -3  11   1       48.41       23.42      1.97 o 
  -2  11   1        9.82        5.36      1.25 o 
  -1  11   1       64.98       54.56      2.48 o 
   0  11   1       22.05       23.41      1.80 o 
   1  11   1        0.30       -0.25      0.94 o 
   2  11   1      131.75      101.29      3.49 o 
   3  11   1      746.48      737.99      9.22 o 
   4  11   1        3.11        1.56      1.33 o 
   5  11   1       62.28       63.54      3.30 o 
   6  11   1      232.28      224.36      6.49 o 
   7  11   1        1.01        1.39      1.85 o 
   8  11   1       69.98       70.61      5.21 o 
   9  11   1       18.36       14.00      3.31 o 
  10  11   1       34.29       34.16      4.61 o 
 -11  12   1       10.16        6.65      3.19 o 
 -10  12   1       10.50        7.78      2.87 o 
  -9  12   1       59.26       59.95      4.48 o 
  -8  12   1      442.22      456.31      9.85 o 
  -7  12   1       52.14       54.52      3.87 o 
  -6  12   1       72.29       70.61      4.16 o 
  -5  12   1       13.36       10.01      2.03 o 
  -4  12   1       41.11       35.97      2.53 o 
  -3  12   1       71.93       60.68      3.27 o 
  -2  12   1      799.73      826.65      8.69 o 
  -1  12   1      619.29      606.74      7.41 o 
   0  12   1      658.12      689.16      7.88 o 
   1  12   1      696.12      687.20     10.89 o 
   2  12   1       13.94        6.61      1.54 o 
   3  12   1        5.67        2.27      1.42 o 
   4  12   1      174.79      165.67      4.81 o 
   5  12   1        2.66        1.98      1.71 o 
   6  12   1       98.39       97.38      4.59 o 
   7  12   1      545.74      588.18     12.53 o 
   8  12   1       33.47       30.11      3.91 o 
   9  12   1        3.25        4.10      2.88 o 
  10  12   1       35.85       35.12      4.76 o 
 -10  13   1       53.78       55.45      4.84 o 
  -9  13   1       23.99       22.17      3.29 o 
  -8  13   1       88.55       77.48      4.92 o 
  -7  13   1        2.28        2.32      1.96 o 
  -6  13   1       19.72       11.71      2.34 o 
  -5  13   1      194.28      175.34      5.79 o 
  -4  13   1      172.98      168.06      5.42 o 
  -3  13   1       22.51       13.95      1.92 o 
  -2  13   1      196.34      192.21      4.95 o 
  -1  13   1       91.03       82.21      3.14 o 
   0  13   1      134.86      127.60      3.77 o 
   1  13   1       66.55       61.41      3.24 o 
   2  13   1        2.26        0.67      1.37 o 
   3  13   1       39.42       32.10      2.57 o 
   4  13   1      458.32      490.45      8.38 o 
   5  13   1       97.67       87.58      4.51 o 
   6  13   1      121.52      104.05      4.94 o 
   7  13   1        0.89        1.47      2.34 o 
   8  13   1        3.37        4.27      2.76 o 
   9  13   1       25.59       20.96      4.04 o 
 -10  14   1       20.84       17.84      3.64 o 
  -9  14   1      111.22      109.77      6.06 o 
  -8  14   1        1.98        0.82      2.33 o 
  -7  14   1      129.30      117.29      5.36 o 
  -6  14   1        2.36        0.50      1.87 o 
  -5  14   1       30.91       16.67      2.60 o 
  -4  14   1       18.73        8.40      2.12 o 
  -3  14   1        9.83        4.54      1.67 o 
  -2  14   1       55.24       51.96      3.12 o 
  -1  14   1        0.54        1.26      1.39 o 
   0  14   1      499.30      515.87      8.99 o 
   1  14   1        7.86        4.95      1.66 o 
   2  14   1       20.17       16.09      2.16 o 
   3  14   1       79.99       64.92      3.62 o 
   4  14   1      233.81      209.16      6.51 o 
   5  14   1      202.48      176.57      6.18 o 
   6  14   1        5.65        4.78      2.52 o 
   7  14   1       11.29        8.52      2.87 o 
   8  14   1        2.22        1.69      2.76 o 
   9  14   1        0.59        0.99      3.33 o 
  -9  15   1       15.89       11.58      3.22 o 
  -8  15   1       43.50       37.39      3.98 o 
  -7  15   1        9.87        5.79      2.58 o 
  -6  15   1       76.99       83.04      5.02 o 
  -5  15   1      284.84      312.36      8.12 o 
  -4  15   1      493.67      520.96     10.04 o 
  -3  15   1      176.68      169.57      5.73 o 
  -2  15   1       59.15       47.95      3.19 o 
  -1  15   1       65.45       54.12      3.69 o 
   0  15   1        0.76       -0.78      1.61 o 
   1  15   1      528.75      568.38     13.86 o 
   2  15   1      195.94      197.21      5.62 o 
   3  15   1      280.52      285.75      6.84 o 
   4  15   1       73.28       71.38      4.54 o 
   5  15   1      263.89      280.66      7.89 o 
   6  15   1        0.25       -0.09      2.32 o 
   7  15   1       19.92       15.02      3.52 o 
   8  15   1       34.00       34.70      4.65 o 
  -9  16   1        7.09        7.67      3.31 o 
  -8  16   1      257.21      270.54      8.71 o 
  -7  16   1      208.26      226.00      7.79 o 
  -6  16   1       45.40       41.74      3.96 o 
  -5  16   1        8.50        4.76      2.30 o 
  -4  16   1       63.03       61.61      4.28 o 
  -3  16   1        1.48        0.00      1.85 o 
  -2  16   1       97.82       97.15      4.24 o 
  -1  16   1      539.35      592.69     10.49 o 
   0  16   1      219.21      228.11      6.66 o 
   1  16   1       68.60       65.79      3.92 o 
   2  16   1       16.11       13.18      2.35 o 
   3  16   1        2.44        0.76      2.01 o 
   4  16   1        7.21        5.13      2.40 o 
   5  16   1       35.20       26.05      3.72 o 
   6  16   1      123.48      131.71      6.83 o 
   7  16   1      147.84      149.45      6.85 o 
   8  16   1       52.11       51.74      7.15 o 
  -8  17   1       37.19       33.96      4.32 o 
  -7  17   1       20.63       16.77      3.39 o 
  -6  17   1       12.11        8.89      2.95 o 
  -5  17   1        0.02       -0.03      2.38 o 
  -4  17   1       13.82        7.96      2.52 o 
  -3  17   1        6.74        6.32      2.32 o 
  -2  17   1        8.40        6.17      2.62 o 
  -1  17   1       67.17       61.41      4.30 o 
   0  17   1       67.21       56.32      5.07 o 
   1  17   1       31.01       23.53      3.12 o 
   2  17   1       13.67       11.41      2.45 o 
   3  17   1       16.82       13.44      2.77 o 
   4  17   1        0.26        0.03      2.63 o 
   5  17   1        0.81        0.35      2.77 o 
   6  17   1       44.83       42.10      4.79 o 
   7  17   1        3.32        0.45      3.20 o 
  -7  18   1      127.70      133.13      6.99 o 
  -6  18   1       55.18       56.55      4.96 o 
  -5  18   1       82.40       75.96      5.37 o 
  -4  18   1        0.57        0.56      2.47 o 
  -3  18   1       23.86       19.76      3.57 o 
  -2  18   1       88.17       93.61      5.99 o 
  -1  18   1       36.48       37.56      3.69 o 
   0  18   1        0.90        0.30      2.18 o 
   1  18   1      101.42      108.18      5.54 o 
   2  18   1       23.07       17.26      3.04 o 
   3  18   1       15.97        8.57      3.22 o 
   4  18   1      111.14      107.06      6.68 o 
   5  18   1      161.04      151.62      7.56 o 
   6  18   1       62.75       70.62      6.07 o 
  -6  19   1      159.43      174.70      7.57 o 
  -5  19   1      112.05      121.82      6.59 o 
  -4  19   1      108.64      112.62      7.15 o 
  -3  19   1      267.71      319.56     10.18 o 
  -2  19   1      261.36      287.60      9.59 o 
  -1  19   1       11.71        5.90      3.17 o 
   0  19   1        0.14        0.67      2.60 o 
   1  19   1      255.06      253.70      8.01 o 
   2  19   1      149.74      170.05      7.74 o 
   3  19   1      143.98      154.65      8.44 o 
   4  19   1       43.12       37.18      4.90 o 
   5  19   1      162.35      168.91      8.15 o 
  -5  20   1        6.19        3.31      3.71 o 
  -4  20   1       39.59       36.08      4.90 o 
  -3  20   1        0.01       -2.77      3.22 o 
  -2  20   1        0.36       -0.97      3.22 o 
  -1  20   1       54.69       55.66      5.79 o 
   0  20   1        4.51        4.08      3.25 o 
   1  20   1        0.87        0.80      3.21 o 
   2  20   1       10.50        6.29      3.96 o 
   3  20   1       12.78       11.14      4.42 o 
   4  20   1        3.07       -0.55      4.02 o 
  -3  21   1        8.46        3.72      3.85 o 
  -2  21   1       17.03       10.97      4.09 o 
  -1  21   1       39.90       31.72      4.88 o 
   0  21   1       91.03       79.95      6.55 o 
   1  21   1       15.46       12.70      4.66 o 
   2  21   1       22.54       20.25      5.11 o 
 -13   0   2       11.67       10.02      5.23 o 
 -12   0   2        9.60        8.87      4.67 o 
 -11   0   2       25.23       16.84      3.67 o 
 -10   0   2       83.65       84.10      5.86 o 
  -9   0   2     1743.08     1975.94     37.42 o 
  -8   0   2      812.72      850.07     14.02 o 
  -7   0   2      148.57      155.38      4.80 o 
  -6   0   2      910.38      912.35     12.35 o 
  -5   0   2      122.18      100.15      3.20 o 
  -4   0   2      111.08       99.81      2.80 o 
  -3   0   2     1380.85     1441.95     13.89 o 
  -2   0   2     1353.55     1443.38     12.32 o 
  -1   0   2    22373.82    23279.22    127.57 o 
   0   0   2    11676.79    11944.81     72.73 o 
   1   0   2      682.37      605.06      9.50 o 
   2   0   2       49.02       28.35      2.35 o 
   3   0   2     2075.20     2314.48     18.66 o 
   4   0   2       22.07       20.50      2.10 o 
   5   0   2      496.24      537.84      9.29 o 
   6   0   2      451.00      503.27      9.85 o 
   7   0   2      111.01       84.27      4.67 o 
   8   0   2      326.95      302.98      8.81 o 
   9   0   2        0.02        1.14      2.38 o 
  10   0   2       10.38        9.17      3.69 o 
  11   0   2       18.15       21.36      8.60 o 
 -13   1   2       76.18       97.03      7.37 o 
 -12   1   2       77.74       96.72      6.07 o 
 -11   1   2       47.09       43.49      3.61 o 
 -10   1   2      293.42      296.12      7.25 o 
  -9   1   2       29.32       18.95      2.07 o 
  -8   1   2      203.57      207.65      4.79 o 
  -7   1   2        6.44        2.38      0.93 o 
  -6   1   2      154.77      133.39      2.85 o 
  -5   1   2     1094.33     1131.30     14.16 o 
  -4   1   2      383.93      346.46      4.82 o 
  -3   1   2       25.43       12.95      0.79 o 
  -2   1   2      343.95      329.49      4.48 o 
  -1   1   2     1277.29     1341.76      9.49 o 
   0   1   2     1633.20     1734.92      7.14 o 
   1   1   2      213.06      204.84      2.44 o 
   2   1   2      324.56      305.30      3.47 o 
   3   1   2      433.99      422.22      4.71 o 
   4   1   2      542.61      514.93      5.86 o 
   5   1   2      113.23       99.87      3.03 o 
   6   1   2       66.08       61.99      2.81 o 
   7   1   2       44.58       27.61      2.28 o 
   8   1   2       31.67       27.17      2.46 o 
   9   1   2       56.55       57.10      3.70 o 
  10   1   2       24.38       21.61      3.46 o 
  11   1   2       53.35       84.49      9.92 o 
 -13   2   2        0.84        2.58      3.53 o 
 -12   2   2        1.04        1.20      2.40 o 
 -11   2   2       12.64        6.58      2.40 o 
 -10   2   2       25.95       16.90      2.40 o 
  -9   2   2      132.43      110.96      3.90 o 
  -8   2   2        0.03       -0.21      1.06 o 
  -7   2   2      296.72      283.51      4.43 o 
  -6   2   2      296.88      289.05      4.05 o 
  -5   2   2       31.40       28.38      1.34 o 
  -4   2   2       37.45       29.60      1.16 o 
  -3   2   2      176.17      159.35      3.16 o 
  -2   2   2     1171.09     1290.98      7.93 o 
  -1   2   2     1205.00     1250.24     10.57 o 
   0   2   2     1816.77     1877.68     19.53 o 
   1   2   2       98.36      109.52      1.82 o 
   2   2   2        6.45        5.31      0.70 o 
   3   2   2       14.43        7.52      0.93 o 
   4   2   2      226.49      221.51      3.93 o 
   5   2   2      310.94      310.10      5.13 o 
   6   2   2      306.27      311.63      5.57 o 
   7   2   2        5.28        3.06      1.37 o 
   8   2   2        4.25        2.67      1.66 o 
   9   2   2       21.88       16.18      2.45 o 
  10   2   2        7.00        8.21      2.90 o 
  11   2   2        1.34       -0.26      5.06 o 
 -13   3   2      150.33      192.21      8.33 o 
 -12   3   2      118.11      129.07      6.48 o 
 -11   3   2      126.81      118.49      5.81 o 
 -10   3   2      204.74      204.05      6.87 o 
  -9   3   2      462.43      455.54      7.59 o 
  -8   3   2       78.04       65.94      2.95 o 
  -7   3   2     1009.23      995.38     10.61 o 
  -6   3   2      243.36      221.81      3.33 o 
  -5   3   2     1407.25     1382.26      9.60 o 
  -4   3   2     1010.29      973.81      9.63 o 
  -3   3   2     6450.75     6900.01     37.16 o 
  -2   3   2     1726.53     1793.88     16.87 o 
  -1   3   2      553.23      578.79      4.66 o 
   0   3   2       11.05        4.45      0.61 o 
   1   3   2      576.30      572.83      4.25 o 
   2   3   2     1087.34     1104.36      9.44 o 
   3   3   2     1996.36     2038.20     19.68 o 
   4   3   2     1042.81     1077.30      9.10 o 
   5   3   2       61.68       58.80      2.49 o 
   6   3   2      167.08      137.29      3.86 o 
   7   3   2       43.82       37.98      2.57 o 
   8   3   2      165.08      155.35      5.51 o 
   9   3   2       48.53       57.53      4.11 o 
  10   3   2       40.12       38.98      4.30 o 
  11   3   2       21.06       17.22      4.33 o 
 -13   4   2       14.53       12.72      3.73 o 
 -12   4   2       13.95       13.03      3.26 o 
 -11   4   2        8.58        5.38      2.36 o 
 -10   4   2       66.24       59.10      3.94 o 
  -9   4   2      647.33      683.25     11.37 o 
  -8   4   2      408.59      402.69      6.80 o 
  -7   4   2      466.53      474.42      6.79 o 
  -6   4   2      227.86      186.79      4.02 o 
  -5   4   2        8.87        6.67      1.04 o 
  -4   4   2      149.01      155.97      3.13 o 
  -3   4   2      826.36      881.89      7.87 o 
  -2   4   2      610.43      601.94      6.38 o 
  -1   4   2     7980.81     8380.01     28.21 o 
   0   4   2     2124.92     2190.39     22.91 o 
   1   4   2      734.54      703.38      5.72 o 
   2   4   2        3.08        0.02      0.57 o 
   3   4   2       66.08       75.26      2.22 o 
   4   4   2        2.01        0.55      0.86 o 
   5   4   2       57.31       55.15      2.53 o 
   6   4   2      619.21      624.50      7.78 o 
   7   4   2      184.10      185.46      5.12 o 
   8   4   2      128.92      112.86      4.34 o 
   9   4   2       25.45       23.83      3.42 o 
  10   4   2        7.75        7.50      2.94 o 
  11   4   2        4.56        5.98      3.43 o 
 -13   5   2        3.97        5.01      3.39 o 
 -12   5   2       18.46       15.79      3.50 o 
 -11   5   2       13.99       10.06      2.69 o 
 -10   5   2       37.51       28.99      3.00 o 
  -9   5   2       16.84        8.42      1.92 o 
  -8   5   2      119.90       98.19      3.52 o 
  -7   5   2      177.45      156.79      4.05 o 
  -6   5   2      101.13       92.83      2.95 o 
  -5   5   2      204.91      199.32      3.91 o 
  -4   5   2       78.35       73.56      2.30 o 
  -3   5   2      870.76      983.02     10.67 o 
  -2   5   2     1572.78     1732.69     17.88 o 
  -1   5   2      393.84      412.24      5.96 o 
   0   5   2      223.35      216.28      4.31 o 
   1   5   2      182.83      196.46      2.89 o 
   2   5   2       88.56       79.96      2.06 o 
   3   5   2       65.04       70.94      2.19 o 
   4   5   2        0.41        1.58      0.93 o 
   5   5   2      125.58      110.80      3.25 o 
   6   5   2      230.30      225.69      5.29 o 
   7   5   2        3.30        2.80      1.51 o 
   8   5   2        1.88        1.56      1.66 o 
   9   5   2       19.94       18.62      3.16 o 
  10   5   2       14.47       10.96      3.25 o 
  11   5   2        6.12        9.51      3.61 o 
 -13   6   2       82.63       90.67      6.69 o 
 -12   6   2        0.79        0.43      2.73 o 
 -11   6   2       20.41       16.72      2.90 o 
 -10   6   2        7.75        5.05      1.93 o 
  -9   6   2      142.49      138.16      5.03 o 
  -8   6   2      395.38      388.24      7.72 o 
  -7   6   2     1659.31     1701.67     15.96 o 
  -6   6   2      345.71      362.24      6.60 o 
  -5   6   2        5.61        2.50      0.94 o 
  -4   6   2      278.77      260.02      4.34 o 
  -3   6   2      348.58      309.59      5.11 o 
  -2   6   2      304.69      252.55      3.43 o 
  -1   6   2      759.83      768.61     11.44 o 
   0   6   2      930.14      925.95      9.38 o 
   1   6   2      297.26      249.04      5.19 o 
   2   6   2      434.34      435.44      4.74 o 
   3   6   2      420.74      406.73      4.89 o 
   4   6   2        6.62        3.38      1.11 o 
   5   6   2      477.82      477.90      7.20 o 
   6   6   2      763.69      816.58     11.85 o 
   7   6   2      168.11      162.94      4.89 o 
   8   6   2        2.63        2.30      2.14 o 
   9   6   2        7.31        4.13      2.59 o 
  10   6   2       88.86       98.74      6.37 o 
  11   6   2        0.01        1.65      3.30 o 
 -13   7   2       45.86       45.51      6.78 o 
 -12   7   2      106.13      110.06      6.66 o 
 -11   7   2      127.45      128.55      5.69 o 
 -10   7   2       30.20       25.87      3.04 o 
  -9   7   2      245.22      225.69      6.49 o 
  -8   7   2       11.59        6.67      1.77 o 
  -7   7   2     1126.72     1165.20     22.36 o 
  -6   7   2      385.75      365.65      6.65 o 
  -5   7   2      632.07      638.24      7.26 o 
  -4   7   2      642.02      604.03      8.89 o 
  -3   7   2     4812.37     5356.54     51.11 o 
  -2   7   2     1082.17     1134.46      9.01 o 
  -1   7   2      579.56      632.68      5.71 o 
   0   7   2       28.31       24.44      1.37 o 
   1   7   2      571.41      548.21      5.78 o 
   2   7   2     1220.36     1298.13     11.59 o 
   3   7   2     1013.73     1018.54      9.58 o 
   4   7   2      377.61      368.49      6.07 o 
   5   7   2       62.85       51.81      2.84 o 
   6   7   2      376.45      364.87      6.88 o 
   7   7   2       43.88       40.58      2.99 o 
   8   7   2      163.42      159.88      6.62 o 
   9   7   2       24.66       24.66      4.00 o 
  10   7   2       33.98       33.74      4.38 o 
  11   7   2        4.01        1.62      3.85 o 
 -12   8   2       13.71       10.45      3.31 o 
 -11   8   2        0.57       -0.59      2.19 o 
 -10   8   2       71.86       66.58      4.81 o 
  -9   8   2       77.20       73.55      4.21 o 
  -8   8   2       19.45       10.47      2.04 o 
  -7   8   2       38.30       29.76      2.59 o 
  -6   8   2      163.41      147.06      4.59 o 
  -5   8   2        6.62        5.85      1.26 o 
  -4   8   2       76.12       60.49      2.04 o 
  -3   8   2      335.12      341.50      4.56 o 
  -2   8   2      289.94      319.51      4.43 o 
  -1   8   2      476.02      477.37      5.32 o 
   0   8   2      176.04      169.37      3.26 o 
   1   8   2        0.40        0.04      0.73 o 
   2   8   2      104.90      102.72      2.61 o 
   3   8   2        6.76        3.57      1.13 o 
   4   8   2       14.04        6.57      1.35 o 
   5   8   2       78.94       70.13      3.22 o 
   6   8   2      235.97      233.89      5.64 o 
   7   8   2       23.51       12.01      2.67 o 
   8   8   2       44.51       36.55      3.89 o 
   9   8   2        0.54       -0.92      2.60 o 
  10   8   2        0.16        0.91      2.93 o 
 -12   9   2        4.50        0.77      2.89 o 
 -11   9   2      154.72      163.73      6.61 o 
 -10   9   2       38.20       38.44      3.63 o 
  -9   9   2       62.18       58.09      3.98 o 
  -8   9   2        1.10        1.02      1.65 o 
  -7   9   2      106.98       86.17      3.91 o 
  -6   9   2      394.07      364.33      7.29 o 
  -5   9   2       32.30       24.84      2.25 o 
  -4   9   2      430.61      453.34      5.50 o 
  -3   9   2      574.45      611.44      6.46 o 
  -2   9   2     1493.60     1599.08     13.18 o 
  -1   9   2        8.41        3.78      0.99 o 
   0   9   2       95.96       78.72      2.46 o 
   1   9   2      511.67      522.06      5.92 o 
   2   9   2       26.75       13.81      1.36 o 
   3   9   2       53.09       44.04      2.49 o 
   4   9   2      132.10      112.49      3.75 o 
   5   9   2      487.82      478.69      7.65 o 
   6   9   2       81.82       73.78      4.01 o 
   7   9   2       49.50       40.26      3.91 o 
   8   9   2        9.17        9.24      2.78 o 
   9   9   2        6.37        4.14      2.88 o 
  10   9   2        1.92        2.98      3.20 o 
 -12  10   2        1.27       -1.68      2.88 o 
 -11  10   2        0.06       -0.08      2.41 o 
 -10  10   2       21.47       20.79      3.12 o 
  -9  10   2      268.63      287.91      7.74 o 
  -8  10   2      379.80      367.37      8.33 o 
  -7  10   2      511.79      498.09      9.20 o 
  -6  10   2      634.05      624.10      9.81 o 
  -5  10   2      105.57       96.56      3.86 o 
  -4  10   2       38.44       30.98      1.93 o 
  -3  10   2      238.84      237.12      4.36 o 
  -2  10   2      352.36      340.15      5.17 o 
  -1  10   2      419.96      400.22      5.58 o 
   0  10   2      884.28      899.73      9.10 o 
   1  10   2      231.24      239.26      4.30 o 
   2  10   2       70.19       61.68      2.77 o 
   3  10   2       17.22       12.56      1.74 o 
   4  10   2      129.35      119.20      3.96 o 
   5  10   2      933.62      962.73     11.15 o 
   6  10   2      224.18      215.31      6.37 o 
   7  10   2      103.47      114.63      5.84 o 
   8  10   2       30.88       30.32      3.88 o 
   9  10   2       83.64       89.40      6.31 o 
  10  10   2        0.01       -2.21      3.21 o 
 -11  11   2       54.67       56.71      4.77 o 
 -10  11   2        3.63        3.13      2.38 o 
  -9  11   2       22.40       18.39      2.83 o 
  -8  11   2        9.92        3.97      1.96 o 
  -7  11   2      102.95       85.33      4.29 o 
  -6  11   2      279.49      275.08      6.99 o 
  -5  11   2      173.78      167.33      5.14 o 
  -4  11   2      456.42      461.61      8.06 o 
  -3  11   2      392.69      398.12      5.94 o 
  -2  11   2       97.53       87.22      2.99 o 
  -1  11   2        3.63        1.50      1.05 o 
   0  11   2       60.26       49.61      2.37 o 
   1  11   2      264.82      253.98      5.32 o 
   2  11   2      389.63      391.15      6.69 o 
   3  11   2      116.35      107.80      3.81 o 
   4  11   2       13.12        8.59      1.73 o 
   5  11   2      162.57      155.96      5.42 o 
   6  11   2       18.78       10.59      2.71 o 
   7  11   2       17.32       13.61      3.03 o 
   8  11   2       16.86       15.96      3.44 o 
   9  11   2       23.70       24.79      4.18 o 
  10  11   2       10.19        8.81      8.72 o 
 -11  12   2       29.58       26.30      3.85 o 
 -10  12   2       14.54        9.35      2.87 o 
  -9  12   2      214.67      224.22      6.71 o 
  -8  12   2        0.26        0.22      1.89 o 
  -7  12   2       18.65       10.59      2.18 o 
  -6  12   2       83.24       68.09      3.92 o 
  -5  12   2       22.68       27.59      2.69 o 
  -4  12   2       67.99       54.01      3.40 o 
  -3  12   2        1.90        0.67      1.23 o 
  -2  12   2       27.78       22.15      2.06 o 
  -1  12   2      707.20      697.90      8.09 o 
   0  12   2      881.59      912.53     14.41 o 
   1  12   2       49.08       41.91      2.76 o 
   2  12   2       19.31       12.25      1.89 o 
   3  12   2      159.93      145.32      4.48 o 
   4  12   2      258.08      239.13      5.89 o 
   5  12   2       79.78       71.63      4.22 o 
   6  12   2       14.42        9.43      2.71 o 
   7  12   2        1.09        2.13      2.43 o 
   8  12   2        6.17        2.98      2.94 o 
   9  12   2        6.71        3.13      3.39 o 
 -11  13   2      127.43      144.72      9.41 o 
 -10  13   2       98.03      105.07      6.14 o 
  -9  13   2      193.98      210.33      7.30 o 
  -8  13   2        0.44       -0.40      2.05 o 
  -7  13   2       61.47       48.33      3.76 o 
  -6  13   2      146.30      125.19      5.09 o 
  -5  13   2      171.81      160.00      5.45 o 
  -4  13   2      405.52      418.75      8.32 o 
  -3  13   2      415.99      428.09      7.33 o 
  -2  13   2      424.63      435.07      6.86 o 
  -1  13   2       29.20       21.22      1.99 o 
   0  13   2       29.77       21.59      2.21 o 
   1  13   2      321.77      318.04      6.51 o 
   2  13   2      164.38      154.91      4.69 o 
   3  13   2      404.56      406.59      7.63 o 
   4  13   2      202.15      181.72      6.00 o 
   5  13   2       19.50       14.81      3.01 o 
   6  13   2       16.91        8.47      2.68 o 
   7  13   2        7.51        5.02      2.82 o 
   8  13   2       63.78       72.10      5.91 o 
   9  13   2      103.34      130.67     11.45 o 
 -10  14   2       36.12       34.65      4.30 o 
  -9  14   2       20.99       19.86      3.34 o 
  -8  14   2       92.63       93.81      5.42 o 
  -7  14   2      158.77      149.54      5.96 o 
  -6  14   2      198.48      176.01      6.15 o 
  -5  14   2       17.25       10.46      2.24 o 
  -4  14   2      127.56      118.57      4.79 o 
  -3  14   2      166.82      161.81      5.40 o 
  -2  14   2      280.56      303.01      6.06 o 
  -1  14   2       69.97       63.05      3.48 o 
   0  14   2      280.91      271.79      6.24 o 
   1  14   2      195.02      200.94      5.50 o 
   2  14   2       41.91       35.20      2.91 o 
   3  14   2       60.00       53.58      3.89 o 
   4  14   2      133.09      131.54      5.37 o 
   5  14   2      241.90      245.87      8.38 o 
   6  14   2       41.04       35.28      4.16 o 
   7  14   2       78.62       87.81      6.27 o 
   8  14   2        1.31       -0.06      3.35 o 
 -10  15   2        0.22        1.08      4.57 o 
  -9  15   2       65.90       69.99      5.19 o 
  -8  15   2       40.56       32.33      3.74 o 
  -7  15   2        4.63        2.26      2.27 o 
  -6  15   2       33.49       27.41      3.32 o 
  -5  15   2       19.05        7.85      2.34 o 
  -4  15   2       45.84       36.66      3.38 o 
  -3  15   2        1.49        1.09      1.78 o 
  -2  15   2        5.33        2.24      1.65 o 
  -1  15   2        1.33        1.24      1.76 o 
   0  15   2       65.31       55.78      3.53 o 
   1  15   2        6.79        2.96      1.81 o 
   2  15   2       19.71       15.81      2.58 o 
   3  15   2        0.22       -0.45      2.01 o 
   4  15   2       31.76       23.22      3.51 o 
   5  15   2       23.31       17.48      3.47 o 
   6  15   2       10.55        9.07      3.09 o 
   7  15   2        0.76       -0.44      3.11 o 
   8  15   2        1.24        2.79      7.53 o 
  -9  16   2      209.02      222.73      8.32 o 
  -8  16   2       25.84       24.83      3.69 o 
  -7  16   2      128.68      137.47      6.23 o 
  -6  16   2       27.86       23.72      3.51 o 
  -5  16   2        5.75        5.87      2.34 o 
  -4  16   2        0.04       -0.70      2.01 o 
  -3  16   2      109.10       98.65      4.89 o 
  -2  16   2       85.51       68.28      4.78 o 
  -1  16   2      844.95      943.77     13.31 o 
   0  16   2      623.27      669.08     10.62 o 
   1  16   2       15.77       10.98      2.31 o 
   2  16   2       76.13       69.81      4.53 o 
   3  16   2        0.16       -0.92      2.10 o 
   4  16   2       79.22       62.13      5.15 o 
   5  16   2       32.46       29.90      4.15 o 
   6  16   2       78.22       85.78      6.34 o 
   7  16   2       30.86       32.43      4.72 o 
  -8  17   2        2.42       -1.31      2.92 o 
  -7  17   2        9.36        5.68      2.89 o 
  -6  17   2       42.43       38.83      4.12 o 
  -5  17   2      116.45      132.31      5.94 o 
  -4  17   2      176.63      185.62      6.76 o 
  -3  17   2      119.40      116.58      5.98 o 
  -2  17   2       24.02       16.54      3.54 o 
  -1  17   2      112.58       96.50      5.00 o 
   0  17   2        0.60        0.54      2.20 o 
   1  17   2       87.54       95.31      5.33 o 
   2  17   2      198.27      192.85      6.86 o 
   3  17   2      385.85      435.12     11.43 o 
   4  17   2       58.35       59.26      5.22 o 
   5  17   2       44.91       39.05      4.70 o 
   6  17   2        0.55       -1.79      2.90 o 
  -7  18   2        0.01       -0.86      3.20 o 
  -6  18   2       62.27       52.21      4.75 o 
  -5  18   2        1.17        0.07      2.64 o 
  -4  18   2      267.75      295.54      9.64 o 
  -3  18   2       56.83       53.81      4.88 o 
  -2  18   2        0.15        0.08      2.62 o 
  -1  18   2       40.04       37.87      4.16 o 
   0  18   2      179.68      186.58      7.49 o 
   1  18   2        0.34       -1.68      2.58 o 
   2  18   2        1.75        0.62      2.61 o 
   3  18   2        0.55       -1.07      2.98 o 
   4  18   2        4.97        4.84      3.31 o 
   5  18   2       90.26      102.31      8.20 o 
  -6  19   2       28.32       28.11      4.60 o 
  -5  19   2       91.26       69.67      6.69 o 
  -4  19   2       29.82       23.17      4.54 o 
  -3  19   2       72.97       73.28      6.47 o 
  -2  19   2       12.29       11.64      3.87 o 
  -1  19   2        3.26        1.76      4.03 o 
   0  19   2        5.61        6.55      3.55 o 
   1  19   2        5.03        2.60      3.45 o 
   2  19   2       64.71       61.16      7.37 o 
   3  19   2       48.27       39.46      5.76 o 
   4  19   2       16.94       14.99      4.69 o 
  -5  20   2       20.59       18.82      4.96 o 
  -4  20   2        3.97        2.98      3.76 o 
  -3  20   2       56.24       60.19      6.47 o 
  -2  20   2      118.46      125.69      9.75 o 
  -1  20   2      255.05      262.41     12.59 o 
   0  20   2      200.30      218.00     11.60 o 
   1  20   2       23.07       22.61      4.88 o 
   2  20   2        0.57        3.80      4.63 o 
   3  20   2        0.96       -6.20      7.80 o 
  -3  21   2       10.21        2.62      5.99 o 
  -2  21   2       11.94       10.71      5.63 o 
  -1  21   2        2.14       -3.53      4.53 o 
   0  21   2        3.46        0.03      4.70 o 
 -13   1   3        0.56       -1.20      3.04 o 
 -12   1   3      189.34      218.30      7.93 o 
 -11   1   3        9.81        7.52      2.14 o 
 -10   1   3       19.11       16.51      2.33 o 
  -9   1   3       91.46       77.20      3.64 o 
  -8   1   3       34.53       32.86      2.25 o 
  -7   1   3      113.93      102.96      2.75 o 
  -6   1   3      586.44      533.55      5.54 o 
  -5   1   3      263.77      237.89      3.46 o 
  -4   1   3     1835.11     1962.44     13.78 o 
  -3   1   3       53.89       38.41      1.31 o 
  -2   1   3      463.68      503.96      6.78 o 
  -1   1   3      118.97      104.82      1.68 o 
   0   1   3      396.19      377.07      5.51 o 
   1   1   3     1111.98     1135.22     10.58 o 
   2   1   3     1763.60     1780.38     14.03 o 
   3   1   3      206.81      193.87      3.90 o 
   4   1   3       20.40       18.54      1.59 o 
   5   1   3       75.89       70.44      2.85 o 
   6   1   3       32.86       21.68      2.07 o 
   7   1   3       92.60       95.25      4.12 o 
   8   1   3      246.03      293.83      8.61 o 
   9   1   3       38.33       37.45      4.21 o 
  10   1   3       43.84       46.90      5.58 o 
 -13   2   3       53.24       63.56      5.52 o 
 -12   2   3        6.34        5.58      2.62 o 
 -11   2   3      122.90      112.00      4.93 o 
 -10   2   3       35.51       35.12      3.02 o 
  -9   2   3       61.58       47.70      3.18 o 
  -8   2   3     1242.88     1278.15     11.54 o 
  -7   2   3      290.61      269.57      5.01 o 
  -6   2   3      112.80      102.59      2.45 o 
  -5   2   3      509.13      565.69      6.06 o 
  -4   2   3      140.57      126.49      2.38 o 
  -3   2   3      793.47      798.31      6.41 o 
  -2   2   3     1190.43     1147.35     10.95 o 
  -1   2   3       15.75        4.09      0.70 o 
   0   2   3        0.77        1.25      0.59 o 
   1   2   3      816.03      898.65      7.52 o 
   2   2   3      466.70      475.41      5.11 o 
   3   2   3     1030.77     1118.50      9.83 o 
   4   2   3     1990.73     2059.62     24.07 o 
   5   2   3      361.80      347.54      5.72 o 
   6   2   3      217.81      219.50      4.96 o 
   7   2   3      118.91      135.72      4.77 o 
   8   2   3       23.16       23.32      2.92 o 
   9   2   3        3.61        3.28      2.74 o 
  10   2   3       50.68       60.10      6.96 o 
 -13   3   3       19.33       19.03      3.76 o 
 -12   3   3       12.99        9.15      2.82 o 
 -11   3   3        5.70        6.25      2.41 o 
 -10   3   3       59.82       54.26      3.63 o 
  -9   3   3      141.48      130.72      4.24 o 
  -8   3   3      255.77      240.68      5.21 o 
  -7   3   3       23.20       17.78      1.71 o 
  -6   3   3       86.18       69.56      2.53 o 
  -5   3   3      116.96      105.59      2.84 o 
  -4   3   3     1284.50     1436.36     14.37 o 
  -3   3   3      214.13      217.64      2.99 o 
  -2   3   3        1.09        0.35      0.56 o 
  -1   3   3      132.67      124.72      2.26 o 
   0   3   3      170.33      159.24      2.78 o 
   1   3   3      659.03      681.62      9.85 o 
   2   3   3        8.63        1.48      0.70 o 
   3   3   3       13.07        7.20      1.08 o 
   4   3   3        0.62        0.20      0.98 o 
   5   3   3      474.71      490.32      6.83 o 
   6   3   3        9.86        7.62      1.63 o 
   7   3   3       17.90       15.00      2.49 o 
   8   3   3        5.33        4.36      2.15 o 
   9   3   3        1.01       -0.20      2.57 o 
  10   3   3        1.73        0.13      3.36 o 
 -13   4   3        0.00       -0.24      2.95 o 
 -12   4   3        0.90       -0.32      2.54 o 
 -11   4   3       23.54       19.37      3.04 o 
 -10   4   3       50.14       43.89      3.73 o 
  -9   4   3      152.12      132.87      4.31 o 
  -8   4   3        0.05       -0.04      1.13 o 
  -7   4   3        3.13        1.07      1.03 o 
  -6   4   3       43.05       27.84      1.92 o 
  -5   4   3       32.42       23.94      1.63 o 
  -4   4   3      324.06      298.32      3.59 o 
  -3   4   3      820.83      883.06      6.32 o 
  -2   4   3      800.81      827.87      9.22 o 
  -1   4   3       93.15       61.82      1.43 o 
   0   4   3      809.48      823.22      7.50 o 
   1   4   3        2.91        0.88      0.73 o 
   2   4   3        3.02        1.03      0.69 o 
   3   4   3      301.71      296.46      5.10 o 
   4   4   3      236.19      221.48      4.26 o 
   5   4   3        7.42        4.30      1.31 o 
   6   4   3       99.18       86.82      4.07 o 
   7   4   3       60.23       60.49      4.01 o 
   8   4   3       12.44        8.96      2.43 o 
   9   4   3       50.94       60.84      4.97 o 
  10   4   3       83.95       97.88      7.50 o 
 -13   5   3       22.54       26.99      4.25 o 
 -12   5   3       59.20       71.39      5.45 o 
 -11   5   3      139.67      145.73      6.39 o 
 -10   5   3       83.63       87.06      4.44 o 
  -9   5   3      102.22       79.78      3.55 o 
  -8   5   3        0.23        0.23      1.18 o 
  -7   5   3        9.05        4.47      1.27 o 
  -6   5   3      619.57      584.30      7.24 o 
  -5   5   3     1780.12     1858.97     21.91 o 
  -4   5   3      390.08      377.35      4.29 o 
  -3   5   3      545.01      662.89      7.00 o 
  -2   5   3      518.22      510.15      6.06 o 
  -1   5   3      149.12      138.60      2.43 o 
   0   5   3     1887.52     1936.20     26.59 o 
   1   5   3     1247.86     1195.74     10.79 o 
   2   5   3      505.38      480.33      4.91 o 
   3   5   3      208.65      192.29      3.63 o 
   4   5   3      571.69      554.38      7.11 o 
   5   5   3       80.93       64.00      3.28 o 
   6   5   3      513.67      501.85      9.21 o 
   7   5   3        3.91        5.10      2.05 o 
   8   5   3      176.41      199.25      6.66 o 
   9   5   3      213.11      244.44      8.65 o 
  10   5   3      196.69      261.90     10.65 o 
 -13   6   3        5.06        8.32      3.53 o 
 -12   6   3        6.99        5.05      2.79 o 
 -11   6   3        0.09       -1.27      2.11 o 
 -10   6   3       34.65       32.85      3.18 o 
  -9   6   3       75.85       64.54      3.76 o 
  -8   6   3      242.57      237.56      5.40 o 
  -7   6   3       34.81       22.94      2.03 o 
  -6   6   3      148.16      133.98      3.66 o 
  -5   6   3       76.88       74.21      2.65 o 
  -4   6   3        3.08       -0.11      0.65 o 
  -3   6   3     1582.79     1676.62     16.15 o 
  -2   6   3       94.22       75.76      2.04 o 
  -1   6   3      125.35       88.91      2.12 o 
   0   6   3      261.28      244.27      5.27 o 
   1   6   3      373.15      383.88      6.24 o 
   2   6   3        0.00       -0.08      0.77 o 
   3   6   3      288.06      290.71      4.46 o 
   4   6   3      349.99      335.34      5.26 o 
   5   6   3       21.92       19.05      2.31 o 
   6   6   3      175.81      172.36      5.65 o 
   7   6   3       28.63       24.79      2.92 o 
   8   6   3       10.83       11.03      2.69 o 
   9   6   3        0.14        2.63      2.91 o 
  10   6   3       13.03       10.34      4.31 o 
 -13   7   3       11.43        9.43      3.68 o 
 -12   7   3       14.49       10.18      3.23 o 
 -11   7   3        3.07        2.64      2.39 o 
 -10   7   3       44.56       37.55      3.39 o 
  -9   7   3       21.22       18.65      2.46 o 
  -8   7   3        0.24        0.09      1.32 o 
  -7   7   3      323.91      289.69      5.70 o 
  -6   7   3       18.27        8.71      1.50 o 
  -5   7   3      262.86      246.87      4.75 o 
  -4   7   3        2.50        0.26      0.74 o 
  -3   7   3     1453.15     1576.78     12.84 o 
  -2   7   3      339.19      334.11      4.33 o 
  -1   7   3      303.11      290.98      3.98 o 
   0   7   3      137.20      123.42      2.69 o 
   1   7   3       51.15       37.92      1.73 o 
   2   7   3      367.97      357.83      4.73 o 
   3   7   3        3.97        0.57      0.96 o 
   4   7   3        2.03        0.88      1.38 o 
   5   7   3      224.98      205.83      5.96 o 
   6   7   3       44.05       39.60      3.27 o 
   7   7   3        5.83        2.99      2.11 o 
   8   7   3        0.98        0.92      2.42 o 
   9   7   3      126.90      142.87      6.99 o 
  10   7   3        7.52        6.55      3.65 o 
 -13   8   3        2.92        2.52      5.54 o 
 -12   8   3        2.15       -0.36      2.85 o 
 -11   8   3       96.03       99.51      5.37 o 
 -10   8   3      127.17      126.36      5.31 o 
  -9   8   3      110.65       98.04      4.45 o 
  -8   8   3      134.68      140.53      5.01 o 
  -7   8   3       11.77        7.78      1.79 o 
  -6   8   3       36.98       30.74      2.25 o 
  -5   8   3       23.53       15.63      1.70 o 
  -4   8   3      452.68      449.55      5.29 o 
  -3   8   3      301.27      286.39      4.35 o 
  -2   8   3     2518.69     2609.80     21.96 o 
  -1   8   3      580.59      555.28      5.89 o 
   0   8   3      454.72      447.00      6.30 o 
   1   8   3        0.44        0.62      0.87 o 
   2   8   3       13.06        7.05      1.19 o 
   3   8   3      101.50       83.75      3.65 o 
   4   8   3      442.75      435.61      8.09 o 
   5   8   3      109.94      104.98      4.45 o 
   6   8   3       53.97       48.77      3.65 o 
   7   8   3      126.04      123.40      5.31 o 
   8   8   3       24.58       18.72      3.46 o 
   9   8   3       50.37       48.50      5.08 o 
  10   8   3      105.26      135.98      8.67 o 
 -12   9   3       48.59       52.80      5.12 o 
 -11   9   3       68.49       71.84      4.88 o 
 -10   9   3      130.61      137.60      5.72 o 
  -9   9   3       25.44       19.71      2.70 o 
  -8   9   3        3.03        2.59      1.73 o 
  -7   9   3       18.14       12.29      2.03 o 
  -6   9   3      323.51      314.22      6.74 o 
  -5   9   3      359.40      346.01      6.00 o 
  -4   9   3      248.52      222.72      4.02 o 
  -3   9   3       23.14       20.24      1.56 o 
  -2   9   3       33.26       30.36      1.82 o 
  -1   9   3       63.87       56.69      2.24 o 
   0   9   3      257.35      247.85      4.45 o 
   1   9   3      498.96      499.87      9.56 o 
   2   9   3      568.18      548.44      7.26 o 
   3   9   3      264.26      235.44      5.95 o 
   4   9   3       65.55       56.24      3.48 o 
   5   9   3       23.11       16.39      2.40 o 
   6   9   3       50.01       36.21      3.34 o 
   7   9   3       61.48       64.63      5.02 o 
   8   9   3      157.24      178.00      7.59 o 
   9   9   3       55.29       63.57      5.63 o 
 -12  10   3        4.74        2.65      3.32 o 
 -11  10   3       15.51       11.02      2.92 o 
 -10  10   3       25.68       17.32      2.92 o 
  -9  10   3       76.06       71.60      4.48 o 
  -8  10   3       10.85        6.90      1.97 o 
  -7  10   3        1.82       -0.04      1.52 o 
  -6  10   3       37.09       32.66      2.80 o 
  -5  10   3        1.27        0.38      1.30 o 
  -4  10   3       34.38       25.60      2.07 o 
  -3  10   3       92.51       94.97      2.93 o 
  -2  10   3        0.33       -0.66      0.95 o 
  -1  10   3      371.39      352.35      5.30 o 
   0  10   3       32.37       23.43      1.79 o 
   1  10   3        1.15        1.28      1.18 o 
   2  10   3       69.36       71.79      3.44 o 
   3  10   3       64.48       50.65      2.97 o 
   4  10   3       20.50       10.29      2.05 o 
   5  10   3        2.74        0.40      1.78 o 
   6  10   3       11.56        5.66      2.13 o 
   7  10   3        0.66        2.44      2.65 o 
   8  10   3        2.48        0.89      2.99 o 
   9  10   3        0.03        1.36      3.37 o 
 -12  11   3       34.89       41.48      6.38 o 
 -11  11   3        0.03       -0.09      2.63 o 
 -10  11   3        4.73        2.43      2.32 o 
  -9  11   3        1.33        1.27      2.10 o 
  -8  11   3        3.18        2.24      1.90 o 
  -7  11   3        3.35        3.10      1.74 o 
  -6  11   3      346.30      378.13      7.97 o 
  -5  11   3      147.26      137.45      4.69 o 
  -4  11   3      334.21      321.93      6.05 o 
  -3  11   3        7.49        4.89      1.29 o 
  -2  11   3      228.91      202.50      4.36 o 
  -1  11   3        9.80        6.56      1.36 o 
   0  11   3      133.18      127.75      3.94 o 
   1  11   3      175.31      162.54      4.75 o 
   2  11   3      912.37      926.39     11.92 o 
   3  11   3       67.41       60.99      3.58 o 
   4  11   3        6.79        2.94      1.77 o 
   5  11   3        5.69        1.85      2.02 o 
   6  11   3       11.28        9.24      2.76 o 
   7  11   3      112.57      111.41      6.58 o 
   8  11   3       40.55       38.13      4.69 o 
   9  11   3       58.40       68.37      9.38 o 
 -11  12   3       67.02       69.37      5.89 o 
 -10  12   3       75.65       73.53      5.03 o 
  -9  12   3       92.77      103.11      5.46 o 
  -8  12   3      329.13      344.08      8.53 o 
  -7  12   3       98.56       98.83      4.67 o 
  -6  12   3        3.53       -0.20      1.68 o 
  -5  12   3        3.70        2.02      1.61 o 
  -4  12   3       74.39       61.50      3.45 o 
  -3  12   3       72.43       56.80      2.80 o 
  -2  12   3     1879.91     2027.67     13.99 o 
  -1  12   3      591.90      626.07      7.85 o 
   0  12   3      124.32      108.43      3.80 o 
   1  12   3       22.34       14.15      2.15 o 
   2  12   3        4.63        2.19      1.64 o 
   3  12   3       32.35       22.15      2.71 o 
   4  12   3      162.33      158.02      5.66 o 
   5  12   3      174.57      195.44      6.53 o 
   6  12   3       73.27       66.35      5.19 o 
   7  12   3      148.85      157.90      7.34 o 
   8  12   3        1.85        0.30      3.32 o 
 -11  13   3       39.81       34.07      5.95 o 
 -10  13   3      160.51      177.55      7.79 o 
  -9  13   3       37.01       30.56      3.65 o 
  -8  13   3       15.04       12.82      2.66 o 
  -7  13   3       24.55       11.95      2.43 o 
  -6  13   3       44.26       28.36      3.03 o 
  -5  13   3      176.29      154.96      5.37 o 
  -4  13   3       46.36       43.91      3.27 o 
  -3  13   3        3.41        1.54      1.51 o 
  -2  13   3        0.22       -1.16      1.27 o 
  -1  13   3       66.25       57.83      3.26 o 
   0  13   3       53.66       44.87      3.37 o 
   1  13   3      111.28      106.23      4.51 o 
   2  13   3       18.08       10.70      2.21 o 
   3  13   3      139.89      135.03      5.35 o 
   4  13   3       25.37       22.44      2.96 o 
   5  13   3        1.20        1.06      2.17 o 
   6  13   3       11.19        8.34      3.12 o 
   7  13   3       19.21       16.32      3.70 o 
   8  13   3        0.01       -0.63      4.95 o 
 -10  14   3       10.19        5.29      3.04 o 
  -9  14   3        0.37       -1.13      2.61 o 
  -8  14   3       22.67       17.89      3.42 o 
  -7  14   3       15.85       15.68      3.12 o 
  -6  14   3        2.00        1.05      1.97 o 
  -5  14   3        0.09        0.74      1.83 o 
  -4  14   3       12.50       10.82      2.27 o 
  -3  14   3      126.97      118.34      4.71 o 
  -2  14   3       32.72       29.83      2.44 o 
  -1  14   3      303.88      290.02      6.54 o 
   0  14   3       27.12       20.68      2.70 o 
   1  14   3       21.43       15.50      2.55 o 
   2  14   3       35.52       28.40      3.12 o 
   3  14   3      478.98      508.91     11.63 o 
   4  14   3      213.19      206.26      7.80 o 
   5  14   3        0.06       -1.16      2.59 o 
   6  14   3       85.31       93.50      7.32 o 
   7  14   3       10.81        9.74      4.30 o 
 -10  15   3        5.35        4.25      4.46 o 
  -9  15   3        4.28        1.12      2.99 o 
  -8  15   3       13.28       12.40      3.39 o 
  -7  15   3       69.78       73.02      5.45 o 
  -6  15   3      294.01      303.92      9.13 o 
  -5  15   3      390.45      436.46     10.63 o 
  -4  15   3      217.30      228.38     10.22 o 
  -3  15   3       42.37       43.20      3.97 o 
  -2  15   3       71.92       61.53      5.07 o 
  -1  15   3        3.03        1.44      2.22 o 
   0  15   3      361.82      349.62      9.54 o 
   1  15   3      255.31      276.47      8.69 o 
   2  15   3      232.29      235.02      8.18 o 
   3  15   3       29.81       27.91      3.77 o 
   4  15   3      303.84      319.30      9.87 o 
   5  15   3        1.42        3.61      3.41 o 
   6  15   3       48.86       47.63      5.93 o 
   7  15   3       32.69       26.78      9.64 o 
  -9  16   3      190.67      210.67      8.93 o 
  -8  16   3      101.62       99.01      6.58 o 
  -7  16   3       66.47       67.53      5.50 o 
  -6  16   3        2.06        0.87      2.54 o 
  -5  16   3       79.62       77.31      5.40 o 
  -4  16   3        1.54        2.03      2.46 o 
  -3  16   3       85.22       78.70      5.89 o 
  -2  16   3      340.40      380.16     13.35 o 
  -1  16   3       92.72       94.94      6.35 o 
   0  16   3      100.62      103.31      5.92 o 
   1  16   3        5.42        5.17      2.67 o 
   2  16   3        2.64       -0.22      2.50 o 
   3  16   3       35.83       29.53      4.20 o 
   4  16   3        3.17        2.54      3.46 o 
   5  16   3       47.20       57.78      6.40 o 
   6  16   3      122.46      142.15      8.83 o 
  -8  17   3        6.35        2.99      3.38 o 
  -7  17   3       17.51       18.82      3.89 o 
  -6  17   3       10.41        4.74      2.85 o 
  -5  17   3        8.15        6.20      2.82 o 
  -4  17   3       14.66        6.94      3.40 o 
  -3  17   3       53.82       54.81      6.28 o 
  -2  17   3        0.37        1.50      3.39 o 
  -1  17   3        0.06        0.91      3.30 o 
   0  17   3       55.28       45.13      5.19 o 
   1  17   3       18.88       14.63      3.35 o 
   2  17   3        0.28       -1.08      2.65 o 
   3  17   3       17.92       10.79      4.07 o 
   4  17   3        0.44        1.27      3.59 o 
   5  17   3        0.49        1.81      3.89 o 
  -7  18   3       86.38       91.61      6.84 o 
  -6  18   3       14.53        9.74      3.47 o 
  -5  18   3       16.30        9.53      3.78 o 
  -4  18   3       16.51       13.15      4.56 o 
  -3  18   3       56.95       59.23      6.98 o 
  -2  18   3      109.56      111.44      8.61 o 
  -1  18   3        6.71        9.53      4.46 o 
   0  18   3       49.78       45.69      5.44 o 
   1  18   3        9.47        5.82      3.52 o 
   2  18   3        0.71       -0.52      3.12 o 
   3  18   3      112.92      112.97      8.66 o 
   4  18   3      218.62      223.68     10.77 o 
  -6  19   3       72.62       79.52      8.58 o 
  -5  19   3      116.02      111.75      9.78 o 
  -4  19   3      198.63      227.35     12.05 o 
  -3  19   3      265.40      324.49     14.23 o 
  -2  19   3       45.52       43.43      6.55 o 
  -1  19   3       19.51       16.33      5.19 o 
   0  19   3       60.02       44.03      6.79 o 
   1  19   3       91.07      102.43     10.90 o 
   2  19   3      105.14      121.00      9.98 o 
   3  19   3       14.41       15.16      4.87 o 
  -4  20   3       15.21       16.06      6.63 o 
  -3  20   3        2.81        2.89      4.79 o 
  -2  20   3        1.21       -2.05      4.76 o 
  -1  20   3        0.18        3.48      4.77 o 
   0  20   3       14.97       11.27      5.09 o 
   1  20   3        0.32       -2.49      4.65 o 
   2  20   3        1.77        8.19     10.08 o 
 -14   0   4        0.03       -3.08      7.98 o 
 -13   0   4        5.63        8.00      5.01 o 
 -12   0   4        7.72        4.62      3.13 o 
 -11   0   4       10.64        8.51      3.11 o 
 -10   0   4     1829.39     2009.62     29.04 o 
  -9   0   4      565.40      600.22     13.44 o 
  -8   0   4       48.34       47.01      4.16 o 
  -7   0   4      313.82      328.89      6.86 o 
  -6   0   4      569.25      589.84      8.64 o 
  -5   0   4       76.99       71.83      2.98 o 
  -4   0   4     1731.40     1778.67     13.18 o 
  -3   0   4      252.25      210.60      9.93 o 
  -2   0   4     1553.57     1732.85     31.17 o 
  -1   0   4     7376.08     7929.18     44.28 o 
   0   0   4      263.66      246.90      5.87 o 
   1   0   4        1.71        2.09      1.12 o 
   2   0   4       31.80       31.41      2.32 o 
   3   0   4      356.39      330.21      6.83 o 
   4   0   4        3.26        1.69      1.97 o 
   5   0   4     1232.89     1409.76     28.40 o 
   6   0   4       14.18        7.26      3.11 o 
   7   0   4       14.17        5.65      3.53 o 
   8   0   4        9.80       12.62      4.82 o 
   9   0   4        0.37        3.63      4.98 o 
  10   0   4        1.77        4.56      6.03 o 
 -13   1   4       52.30       58.40      5.20 o 
 -12   1   4       33.16       34.82      3.65 o 
 -11   1   4       59.59       62.05      4.17 o 
 -10   1   4      128.28      117.63      4.80 o 
  -9   1   4      326.52      327.47      7.10 o 
  -8   1   4      104.30       80.57      3.46 o 
  -7   1   4       41.41       31.42      2.05 o 
  -6   1   4      546.78      546.67      5.83 o 
  -5   1   4       17.81        4.01      0.84 o 
  -4   1   4       90.36       58.70      1.80 o 
  -3   1   4      491.25      534.45      4.64 o 
  -2   1   4        0.05       -0.30      0.58 o 
  -1   1   4      235.38      211.76      2.74 o 
   0   1   4        2.68       -0.18      0.58 o 
   1   1   4      156.10      146.39      3.53 o 
   2   1   4       99.28       97.00      2.49 o 
   3   1   4      938.85      987.64     12.62 o 
   4   1   4       58.08       42.65      2.61 o 
   5   1   4       62.45       54.79      3.63 o 
   6   1   4        0.40       -0.06      1.80 o 
   7   1   4        9.95        4.43      2.35 o 
   8   1   4       37.66       35.95      4.23 o 
   9   1   4       57.83       82.85      6.78 o 
  10   1   4        4.49        8.06      4.35 o 
 -13   2   4        0.42       -0.95      2.75 o 
 -12   2   4        1.55        1.25      2.36 o 
 -11   2   4       10.42        7.46      2.17 o 
 -10   2   4        7.60        7.41      1.93 o 
  -9   2   4      182.69      170.67      5.26 o 
  -8   2   4       49.67       39.96      2.32 o 
  -7   2   4       40.22       27.75      1.87 o 
  -6   2   4       38.17       27.91      1.61 o 
  -5   2   4        9.63        3.11      0.82 o 
  -4   2   4        0.29        0.13      0.62 o 
  -3   2   4       34.09       16.84      1.30 o 
  -2   2   4       19.71       13.40      1.12 o 
  -1   2   4       67.47       53.27      1.66 o 
   0   2   4       45.75       31.93      1.88 o 
   1   2   4        1.62        0.33      0.79 o 
   2   2   4        0.58        0.66      0.96 o 
   3   2   4        2.72        1.15      1.20 o 
   4   2   4       98.68       85.86      3.39 o 
   5   2   4       54.55       46.55      3.07 o 
   6   2   4        4.93        3.13      1.98 o 
   7   2   4        2.11        1.17      2.20 o 
   8   2   4       10.52        8.10      2.92 o 
   9   2   4       13.10       11.32      3.79 o 
 -13   3   4       75.42       87.53      6.20 o 
 -12   3   4      138.34      144.07      6.69 o 
 -11   3   4      283.91      303.13      8.08 o 
 -10   3   4       97.02       84.50      4.20 o 
  -9   3   4      184.51      178.96      5.45 o 
  -8   3   4      130.91      112.13      3.68 o 
  -7   3   4      322.81      306.82      5.49 o 
  -6   3   4      678.49      694.07     10.12 o 
  -5   3   4      509.07      477.30      5.50 o 
  -4   3   4      791.45      808.07      6.31 o 
  -3   3   4      982.81     1055.51     13.13 o 
  -2   3   4      120.97      124.63      2.77 o 
  -1   3   4      221.54      185.64      3.95 o 
   0   3   4      214.15      176.84      3.29 o 
   1   3   4      509.25      497.36      5.96 o 
   2   3   4      266.32      252.13      4.66 o 
   3   3   4      516.54      535.93      7.25 o 
   4   3   4       58.82       56.88      3.08 o 
   5   3   4       34.14       17.58      2.19 o 
   6   3   4       43.17       41.28      3.81 o 
   7   3   4       55.23       51.49      5.59 o 
   8   3   4       33.99       27.27      3.99 o 
   9   3   4        6.33        7.95      3.49 o 
 -13   4   4       38.12       40.36      4.67 o 
 -12   4   4       20.70       10.40      3.02 o 
 -11   4   4       11.52        7.89      2.50 o 
 -10   4   4      442.25      470.05      9.21 o 
  -9   4   4      353.84      362.08      6.89 o 
  -8   4   4      249.96      243.07      5.37 o 
  -7   4   4      141.90      123.77      3.44 o 
  -6   4   4       46.81       36.29      2.16 o 
  -5   4   4       58.79       55.56      1.93 o 
  -4   4   4      138.94      126.58      2.67 o 
  -3   4   4      899.12      893.17     10.15 o 
  -2   4   4     1367.51     1477.45     10.36 o 
  -1   4   4     1132.68     1161.49     10.12 o 
   0   4   4      111.23       94.38      2.53 o 
   1   4   4       61.17       50.98      2.19 o 
   2   4   4       15.15       10.87      1.43 o 
   3   4   4       10.59        7.12      1.39 o 
   4   4   4       27.30       23.32      2.23 o 
   5   4   4      242.31      246.92      5.90 o 
   6   4   4       76.60       75.59      4.30 o 
   7   4   4       81.10       80.24      5.41 o 
   8   4   4       33.67       31.14      4.08 o 
   9   4   4        1.46        0.18      3.19 o 
 -13   5   4        5.79        4.26      3.19 o 
 -12   5   4        7.84        5.08      2.88 o 
 -11   5   4        0.49        0.36      2.21 o 
 -10   5   4        3.30        1.30      1.91 o 
  -9   5   4       24.56       17.04      2.10 o 
  -8   5   4       13.33        5.56      1.51 o 
  -7   5   4       52.25       40.46      2.51 o 
  -6   5   4       73.57       65.31      2.71 o 
  -5   5   4       17.25       11.05      1.38 o 
  -4   5   4      192.76      188.55      3.29 o 
  -3   5   4      546.87      560.79      7.11 o 
  -2   5   4       10.33        4.15      0.91 o 
  -1   5   4       25.75       18.82      1.70 o 
   0   5   4        0.24        0.36      0.80 o 
   1   5   4       99.53       82.81      2.71 o 
   2   5   4       17.75        7.80      1.37 o 
   3   5   4       47.76       38.86      2.48 o 
   4   5   4      126.35      118.40      4.01 o 
   5   5   4       64.47       44.54      3.31 o 
   6   5   4        2.72        0.08      1.81 o 
   7   5   4        3.19        1.59      2.45 o 
   8   5   4       28.24       29.63      4.12 o 
   9   5   4       24.09       19.15      4.65 o 
 -13   6   4       31.55       24.73      4.85 o 
 -12   6   4        0.68       -1.00      2.65 o 
 -11   6   4        0.09        0.93      2.24 o 
 -10   6   4       10.52        7.99      2.15 o 
  -9   6   4      448.52      453.95      8.70 o 
  -8   6   4      648.10      670.50      8.52 o 
  -7   6   4      333.61      304.42      5.87 o 
  -6   6   4        8.37        6.06      1.36 o 
  -5   6   4      152.10      134.92      3.54 o 
  -4   6   4        6.76        3.02      0.90 o 
  -3   6   4      418.37      369.18      5.10 o 
  -2   6   4      325.40      327.44      4.84 o 
  -1   6   4       90.03       75.84      2.27 o 
   0   6   4      200.13      194.39      3.86 o 
   1   6   4      122.88      103.66      3.13 o 
   2   6   4       47.30       36.19      2.28 o 
   3   6   4      118.52      102.73      3.53 o 
   4   6   4      122.73      119.42      4.48 o 
   5   6   4      155.73      148.89      5.34 o 
   6   6   4      192.99      207.51      6.54 o 
   7   6   4        3.53        3.95      2.27 o 
   8   6   4        0.29       -2.07      2.76 o 
   9   6   4       22.01       21.19      5.00 o 
 -13   7   4       77.04       82.80      7.25 o 
 -12   7   4      161.87      179.66      8.62 o 
 -11   7   4      137.50      143.42      6.50 o 
 -10   7   4        2.75        1.96      1.88 o 
  -9   7   4       33.64       23.85      2.70 o 
  -8   7   4      109.38      101.53      3.80 o 
  -7   7   4      528.77      521.85      7.82 o 
  -6   7   4      517.10      543.20      7.56 o 
  -5   7   4      462.96      485.24      6.72 o 
  -4   7   4     1080.70     1137.16      8.49 o 
  -3   7   4      603.14      606.67      7.64 o 
  -2   7   4       10.74        6.43      1.18 o 
  -1   7   4      192.84      167.49      4.54 o 
   0   7   4      219.12      196.50      4.05 o 
   1   7   4      396.45      385.43      6.35 o 
   2   7   4      481.78      499.77      7.56 o 
   3   7   4      139.36      132.38      4.55 o 
   4   7   4      120.48      111.57      4.48 o 
   5   7   4       75.76       64.15      4.06 o 
   6   7   4       32.42       28.96      3.20 o 
   7   7   4       68.72       67.65      4.64 o 
   8   7   4       30.50       36.09      5.18 o 
   9   7   4        0.54        2.41      4.48 o 
 -13   8   4        0.38        0.47      6.82 o 
 -12   8   4        8.34        4.88      3.20 o 
 -11   8   4        8.53        4.02      2.88 o 
 -10   8   4       24.24       16.14      2.99 o 
  -9   8   4       63.13       53.26      3.75 o 
  -8   8   4       16.88       10.29      2.04 o 
  -7   8   4        1.03       -0.57      1.29 o 
  -6   8   4       41.59       25.88      2.14 o 
  -5   8   4       45.78       38.86      2.68 o 
  -4   8   4       33.65       25.25      1.93 o 
  -3   8   4      135.75      113.65      3.34 o 
  -2   8   4      138.64      138.58      3.56 o 
  -1   8   4        2.00        1.20      1.26 o 
   0   8   4       93.81       91.26      3.04 o 
   1   8   4       57.09       55.43      2.74 o 
   2   8   4        3.19        1.66      1.30 o 
   3   8   4       61.59       42.37      3.09 o 
   4   8   4      110.80      110.50      4.59 o 
   5   8   4       27.56       19.22      2.67 o 
   6   8   4       13.94       17.21      2.79 o 
   7   8   4       15.49       13.24      2.96 o 
   8   8   4        1.05        2.01      4.22 o 
   9   8   4        0.52       -0.05      5.92 o 
 -12   9   4       99.31      104.39      7.62 o 
 -11   9   4       30.80       28.55      3.87 o 
 -10   9   4       56.84       56.40      4.69 o 
  -9   9   4       72.03       59.73      4.53 o 
  -8   9   4      129.35       99.74      4.98 o 
  -7   9   4      155.21      131.44      5.34 o 
  -6   9   4        5.07        3.64      1.61 o 
  -5   9   4       54.64       42.83      2.95 o 
  -4   9   4      246.81      238.34      5.65 o 
  -3   9   4     2030.97     2148.44     17.63 o 
  -2   9   4      122.30      109.58      3.38 o 
  -1   9   4       27.85       17.59      2.07 o 
   0   9   4       67.80       52.23      3.11 o 
   1   9   4        5.19        1.47      1.21 o 
   2   9   4        7.78        5.72      1.66 o 
   3   9   4      223.03      216.87      6.04 o 
   4   9   4       43.86       29.00      2.99 o 
   5   9   4       10.66        6.52      2.18 o 
   6   9   4       12.06        8.62      2.90 o 
   7   9   4       42.64       44.00      4.61 o 
   8   9   4        1.21        1.24      3.63 o 
 -12  10   4       14.96       10.64      3.89 o 
 -11  10   4        0.02       -0.26      2.78 o 
 -10  10   4      246.00      255.26      8.55 o 
  -9  10   4      273.95      286.79      8.69 o 
  -8  10   4      133.83      124.54      5.68 o 
  -7  10   4      561.25      530.66     10.74 o 
  -6  10   4       86.98       75.83      4.41 o 
  -5  10   4        2.23        1.23      1.48 o 
  -4  10   4      818.36      878.84     10.99 o 
  -3  10   4       31.71       31.70      2.29 o 
  -2  10   4       10.60        8.00      1.52 o 
  -1  10   4      899.59      935.14     18.56 o 
   0  10   4      329.70      325.32      6.85 o 
   1  10   4        9.96        7.76      2.10 o 
   2  10   4      248.15      226.72      7.08 o 
   3  10   4       25.73       19.45      2.90 o 
   4  10   4      106.52      101.88      6.79 o 
   5  10   4      579.36      642.33     12.88 o 
   6  10   4       66.87       74.94      5.43 o 
   7  10   4        0.99       -0.49      3.28 o 
   8  10   4       20.91       18.92      6.62 o 
 -12  11   4       55.06       71.24     13.94 o 
 -11  11   4        0.02       -0.08      2.84 o 
 -10  11   4       10.29        5.11      2.66 o 
  -9  11   4        1.45        1.17      2.29 o 
  -8  11   4      146.99      130.94      5.94 o 
  -7  11   4      259.44      271.56      8.12 o 
  -6  11   4      179.48      200.16      6.20 o 
  -5  11   4      108.28      101.49      4.22 o 
  -4  11   4      503.26      534.56      9.01 o 
  -3  11   4      329.09      327.86      6.22 o 
  -2  11   4       92.85       79.32      3.80 o 
  -1  11   4      119.54      101.47      4.12 o 
   0  11   4       63.90       49.69      3.80 o 
   1  11   4      115.88      117.72      5.28 o 
   2  11   4      180.34      191.67      6.75 o 
   3  11   4       92.08       80.71      5.17 o 
   4  11   4        6.24        2.91      2.29 o 
   5  11   4        1.99        2.93      2.48 o 
   6  11   4        0.22        0.15      2.66 o 
   7  11   4       31.60       28.27      4.84 o 
   8  11   4       23.88       36.30     10.47 o 
 -11  12   4       24.57       22.68      4.17 o 
 -10  12   4       75.47       68.97      4.96 o 
  -9  12   4      108.89      113.26      6.12 o 
  -8  12   4        4.00        4.43      2.44 o 
  -7  12   4       22.36       10.99      2.64 o 
  -6  12   4       38.12       40.79      3.67 o 
  -5  12   4       41.95       42.04      3.74 o 
  -4  12   4        2.90        0.55      1.64 o 
  -3  12   4        0.21       -0.16      1.59 o 
  -2  12   4       70.16       53.84      3.46 o 
  -1  12   4      374.43      379.15      8.92 o 
   0  12   4        0.86        1.16      1.90 o 
   1  12   4        1.92        0.90      2.00 o 
   2  12   4       93.66       88.00      5.15 o 
   3  12   4      236.72      215.72      7.65 o 
   4  12   4        2.59        1.59      2.50 o 
   5  12   4        9.33        6.10      2.89 o 
   6  12   4       10.84       11.74      4.01 o 
   7  12   4        4.31        5.67      3.98 o 
 -11  13   4      123.17      128.74     11.10 o 
 -10  13   4       67.89       65.07      5.66 o 
  -9  13   4       22.59       14.71      3.34 o 
  -8  13   4       19.57        9.90      2.87 o 
  -7  13   4       74.59       59.37      4.68 o 
  -6  13   4      104.36       93.13      5.21 o 
  -5  13   4      320.15      327.72      8.84 o 
  -4  13   4       63.04       61.39      4.36 o 
  -3  13   4      479.97      491.94     10.71 o 
  -2  13   4       10.07        5.25      1.99 o 
  -1  13   4       19.56       15.64      2.91 o 
   0  13   4      270.66      277.31      8.34 o 
   1  13   4       59.97       56.62      4.57 o 
   2  13   4      108.10       98.58      5.52 o 
   3  13   4      168.80      173.30      7.24 o 
   4  13   4       25.76       25.23      3.77 o 
   5  13   4        0.53        1.05      2.94 o 
   6  13   4        2.98        2.09      3.68 o 
   7  13   4       39.46       43.45     11.75 o 
 -10  14   4       29.00       22.65      4.25 o 
  -9  14   4       76.07       87.52      6.27 o 
  -8  14   4       91.05      104.07      6.43 o 
  -7  14   4      194.65      183.14      7.34 o 
  -6  14   4        0.38        0.55      2.20 o 
  -5  14   4       34.54       32.98      3.43 o 
  -4  14   4      307.66      310.09     10.05 o 
  -3  14   4      130.01      135.84      6.71 o 
  -2  14   4       93.20      109.53      6.63 o 
  -1  14   4      196.58      191.09      7.37 o 
   0  14   4      122.96      120.22      5.95 o 
   1  14   4       54.56       49.85      4.45 o 
   2  14   4       82.21       77.41      5.48 o 
   3  14   4      132.27      149.25      7.05 o 
   4  14   4      128.06      140.22      7.03 o 
   5  14   4       64.22       66.06      6.62 o 
   6  14   4       27.37       34.01      5.52 o 
  -9  15   4       58.56       61.56      7.20 o 
  -8  15   4       17.81        9.33      3.53 o 
  -7  15   4        8.37        2.65      2.74 o 
  -6  15   4        5.24        5.30      2.78 o 
  -5  15   4       12.70       11.67      3.45 o 
  -4  15   4       23.33       18.38      3.58 o 
  -3  15   4        0.10        0.21      3.30 o 
  -2  15   4       53.93       46.18      5.09 o 
  -1  15   4       15.85       13.67      3.17 o 
   0  15   4       23.90       15.07      3.25 o 
   1  15   4       16.48        7.87      2.89 o 
   2  15   4        9.99       10.51      3.09 o 
   3  15   4        0.93        1.01      2.91 o 
   4  15   4        0.01       -0.62      3.02 o 
   5  15   4        0.00       -0.86      3.82 o 
  -9  16   4      137.91      144.17     10.23 o 
  -8  16   4       37.13       27.54      4.38 o 
  -7  16   4       26.09       27.81      4.09 o 
  -6  16   4       20.30       20.94      4.27 o 
  -5  16   4       16.47       15.01      3.81 o 
  -4  16   4        4.68        2.37      3.75 o 
  -3  16   4      200.64      190.39     10.14 o 
  -2  16   4      312.55      317.74     12.79 o 
  -1  16   4      224.54      223.56      9.46 o 
   0  16   4       32.54       29.96      4.07 o 
   1  16   4       31.86       25.41      4.09 o 
   2  16   4       19.57       15.93      3.67 o 
   3  16   4       15.47        4.56      3.32 o 
   4  16   4        7.77        5.46      4.08 o 
   5  16   4        1.76        1.79      4.95 o 
  -8  17   4        6.44        5.34      4.04 o 
  -7  17   4       78.73       74.49      6.95 o 
  -6  17   4      117.50      147.48      9.62 o 
  -5  17   4      182.71      212.57     11.27 o 
  -4  17   4        6.52        5.49      3.68 o 
  -3  17   4        5.48        1.38      3.61 o 
  -2  17   4        0.70       -0.03      3.58 o 
  -1  17   4       28.03       28.78      5.37 o 
   0  17   4      173.50      191.98      9.21 o 
   1  17   4      100.70      109.96      7.08 o 
   2  17   4      252.74      301.17     10.43 o 
   3  17   4       30.08       31.94      4.90 o 
   4  17   4        0.79        2.92      4.80 o 
  -7  18   4        2.07        5.64      8.60 o 
  -6  18   4        2.40       -1.43      4.21 o 
  -5  18   4      109.24      127.03     10.15 o 
  -4  18   4      104.54      115.00      9.48 o 
  -3  18   4       49.96       49.97      6.18 o 
  -2  18   4       52.47       52.70      7.07 o 
  -1  18   4       26.68       22.99      5.76 o 
   0  18   4       49.53       46.31      6.74 o 
   1  18   4        0.44       -3.04      3.18 o 
   2  18   4        0.22       -0.54      3.58 o 
   3  18   4       17.18       27.04      8.99 o 
  -5  19   4        0.09       -1.26      4.57 o 
  -4  19   4       38.95       41.67      7.17 o 
  -3  19   4      116.19      135.04     10.80 o 
  -2  19   4        4.00        1.19      4.49 o 
  -1  19   4        0.86        1.32      4.74 o 
   0  19   4       21.60       14.00      5.14 o 
   1  19   4       10.61       10.40      5.40 o 
  -2  20   4       52.96       71.69     14.30 o 
 -13   1   5      174.54      201.79      9.17 o 
 -12   1   5       37.68       35.04      3.63 o 
 -11   1   5        1.32        0.73      1.98 o 
 -10   1   5       83.12       69.93      4.11 o 
  -9   1   5       33.26       23.39      2.45 o 
  -8   1   5      138.37      133.77      4.39 o 
  -7   1   5      529.41      501.94      6.89 o 
  -6   1   5      408.33      389.32      5.20 o 
  -5   1   5      556.00      603.46      6.05 o 
  -4   1   5      285.67      298.36      5.42 o 
  -3   1   5       73.53       71.04      2.36 o 
  -2   1   5      161.59      154.78      3.19 o 
  -1   1   5      396.68      379.35      4.60 o 
   0   1   5      347.67      332.35      4.75 o 
   1   1   5      995.20     1009.70     10.01 o 
   2   1   5      302.35      287.05      5.94 o 
   3   1   5        2.88        2.15      1.58 o 
   4   1   5       22.15       13.34      2.34 o 
   5   1   5        8.22        3.40      2.09 o 
   6   1   5       32.37       30.86      3.50 o 
   7   1   5      206.05      249.67      8.75 o 
   8   1   5       48.12       55.94      5.85 o 
 -13   2   5        0.36       -0.71      3.14 o 
 -12   2   5       85.77       82.40      5.64 o 
 -11   2   5      104.98      112.43      5.66 o 
 -10   2   5        0.72       -0.20      1.70 o 
  -9   2   5      393.55      402.85      7.89 o 
  -8   2   5      359.75      334.20      6.74 o 
  -7   2   5       92.90       83.66      3.02 o 
  -6   2   5      325.49      317.69      5.21 o 
  -5   2   5      237.56      221.97      4.33 o 
  -4   2   5      603.03      639.26      7.06 o 
  -3   2   5      751.78      791.98      8.69 o 
  -2   2   5      123.76       84.77      2.45 o 
  -1   2   5       36.23       19.64      1.77 o 
   0   2   5      387.47      389.90      5.18 o 
   1   2   5       64.12       54.47      2.61 o 
   2   2   5      600.17      606.06      8.78 o 
   3   2   5     1805.41     1936.33     24.82 o 
   4   2   5      129.61      129.17      4.91 o 
   5   2   5      207.04      239.10      7.01 o 
   6   2   5      134.37      142.79      6.52 o 
   7   2   5       81.68       93.18      6.14 o 
   8   2   5        4.11        6.88      3.99 o 
 -13   3   5       16.88       15.64      3.99 o 
 -12   3   5       14.19       10.22      3.39 o 
 -11   3   5        7.21        5.70      2.43 o 
 -10   3   5      104.52       89.48      4.89 o 
  -9   3   5       23.45       17.41      2.63 o 
  -8   3   5      118.85       96.65      3.83 o 
  -7   3   5       13.24        7.29      1.57 o 
  -6   3   5      193.36      194.20      5.64 o 
  -5   3   5      330.64      344.70      6.59 o 
  -4   3   5       99.15       77.17      2.53 o 
  -3   3   5       43.20       33.47      1.91 o 
  -2   3   5        7.01        3.23      1.16 o 
  -1   3   5      123.68      107.54      3.46 o 
   0   3   5      103.40       93.55      3.29 o 
   1   3   5       77.88       67.27      3.14 o 
   2   3   5       66.39       57.22      2.77 o 
   3   3   5       60.15       54.32      3.35 o 
   4   3   5      218.83      208.16      6.00 o 
   5   3   5       16.70       11.32      2.49 o 
   6   3   5       23.23       20.83      3.96 o 
   7   3   5       11.83        8.61      3.66 o 
   8   3   5       14.97       15.77      4.54 o 
 -13   4   5        1.30        0.92      3.39 o 
 -12   4   5       41.06       39.23      4.91 o 
 -11   4   5      306.87      313.10     10.27 o 
 -10   4   5        2.50        1.96      2.03 o 
  -9   4   5        9.85        4.94      1.85 o 
  -8   4   5       48.13       47.83      3.22 o 
  -7   4   5       38.50       31.59      2.40 o 
  -6   4   5        3.77        1.70      1.26 o 
  -5   4   5      893.88      919.68      8.84 o 
  -4   4   5       90.76       79.55      2.73 o 
  -3   4   5      294.31      278.74      4.65 o 
  -2   4   5      906.38      930.16      9.91 o 
  -1   4   5      159.85      125.54      3.79 o 
   0   4   5       13.58        7.78      1.55 o 
   1   4   5       23.16       12.25      1.75 o 
   2   4   5        2.56        0.77      1.35 o 
   3   4   5       45.64       39.09      2.96 o 
   4   4   5      266.69      275.82      7.80 o 
   5   4   5        2.20        0.87      2.40 o 
   6   4   5       26.15       23.88      4.00 o 
   7   4   5       17.17       12.69      3.84 o 
   8   4   5        3.77        2.21      3.87 o 
 -13   5   5       71.26       80.85      6.92 o 
 -12   5   5        0.14       -0.41      2.83 o 
 -11   5   5      186.71      209.48      8.71 o 
 -10   5   5        8.35        9.23      2.49 o 
  -9   5   5      389.14      378.56      8.10 o 
  -8   5   5       61.39       54.59      3.44 o 
  -7   5   5      200.82      201.77      5.58 o 
  -6   5   5      641.89      674.11      9.53 o 
  -5   5   5     1125.68     1167.74     12.50 o 
  -4   5   5       45.50       35.54      2.16 o 
  -3   5   5      522.81      509.60      7.58 o 
  -2   5   5        2.50        1.16      1.13 o 
  -1   5   5      245.80      230.50      5.20 o 
   0   5   5     1144.54     1199.59     12.89 o 
   1   5   5      908.73      939.38     10.93 o 
   2   5   5      421.43      421.86      7.61 o 
   3   5   5        4.44        2.93      1.70 o 
   4   5   5        5.90        2.40      2.26 o 
   5   5   5       54.98       40.75      4.61 o 
   6   5   5      108.92      112.04      6.87 o 
   7   5   5       89.82      114.24      7.49 o 
   8   5   5      169.31      218.76     10.16 o 
 -13   6   5        0.08        0.16      3.51 o 
 -12   6   5        9.72        7.48      3.39 o 
 -11   6   5       88.20       89.67      6.60 o 
 -10   6   5        1.36       -0.21      2.36 o 
  -9   6   5      116.92      115.87      4.74 o 
  -8   6   5      185.51      179.50      5.55 o 
  -7   6   5       57.89       48.41      3.25 o 
  -6   6   5       70.41       58.20      3.36 o 
  -5   6   5      193.12      178.00      4.91 o 
  -4   6   5       82.02       68.29      2.77 o 
  -3   6   5       77.61       63.53      3.00 o 
  -2   6   5      585.63      577.50      8.35 o 
  -1   6   5       48.34       29.56      2.33 o 
   0   6   5       67.62       55.41      3.09 o 
   1   6   5       39.12       26.80      2.45 o 
   2   6   5       11.38        6.35      1.78 o 
   3   6   5      151.39      155.11      5.14 o 
   4   6   5      206.97      216.86      7.14 o 
   5   6   5       75.55       78.84      6.04 o 
   6   6   5        1.39        0.82      2.97 o 
   7   6   5       17.42       17.47      4.33 o 
   8   6   5        0.49        0.20      3.96 o 
 -13   7   5        0.28       -3.22      4.28 o 
 -12   7   5        0.42       -0.42      3.04 o 
 -11   7   5        1.83        1.16      2.82 o 
 -10   7   5        5.32        3.30      2.21 o 
  -9   7   5       14.31       11.65      2.53 o 
  -8   7   5       59.81       42.91      3.07 o 
  -7   7   5       24.48       16.29      2.21 o 
  -6   7   5      134.46      124.62      4.46 o 
  -5   7   5       61.31       55.39      3.21 o 
  -4   7   5      650.17      654.41      7.96 o 
  -3   7   5      108.86       98.00      3.70 o 
  -2   7   5       57.86       49.30      2.99 o 
  -1   7   5       29.84       25.13      2.31 o 
   0   7   5      275.45      251.83      6.51 o 
   1   7   5      200.62      165.79      5.03 o 
   2   7   5        5.07        3.56      1.66 o 
   3   7   5        5.77        3.48      2.03 o 
   4   7   5        5.74        0.82      2.11 o 
   5   7   5       90.82       87.21      6.41 o 
   6   7   5        4.46        1.55      3.08 o 
   7   7   5        0.01       -0.01      3.45 o 
   8   7   5       45.42       47.74      7.47 o 
 -12   8   5       58.07       70.03      6.55 o 
 -11   8   5      269.34      306.24     11.28 o 
 -10   8   5      112.06      116.79      5.80 o 
  -9   8   5      128.47      124.15      5.79 o 
  -8   8   5       37.39       34.77      3.46 o 
  -7   8   5       24.29       23.80      2.60 o 
  -6   8   5        0.03        0.03      1.45 o 
  -5   8   5      467.50      480.47      8.27 o 
  -4   8   5      345.79      357.97      6.97 o 
  -3   8   5     1230.77     1283.92     13.00 o 
  -2   8   5      718.47      745.33     10.06 o 
  -1   8   5      302.40      277.84      6.31 o 
   0   8   5       20.50       14.88      2.06 o 
   1   8   5        1.50        0.19      1.49 o 
   2   8   5       15.31       12.56      2.44 o 
   3   8   5      288.52      284.65      8.14 o 
   4   8   5      196.06      198.00      7.15 o 
   5   8   5       17.32       14.71      3.10 o 
   6   8   5      101.54      115.11      7.56 o 
   7   8   5       24.77       20.46      4.57 o 
 -12   9   5       31.58       23.55      4.63 o 
 -11   9   5       75.04       71.84      6.28 o 
 -10   9   5       37.51       32.70      3.83 o 
  -9   9   5        8.28        0.28      2.08 o 
  -8   9   5       14.60       11.22      2.59 o 
  -7   9   5      205.29      207.84      6.22 o 
  -6   9   5      266.89      257.99      6.51 o 
  -5   9   5      145.12      139.34      4.76 o 
  -4   9   5        2.54        0.34      1.64 o 
  -3   9   5       13.16        4.91      1.64 o 
  -2   9   5        9.76        6.33      1.73 o 
  -1   9   5      201.27      192.79      5.48 o 
   0   9   5      393.00      409.54      7.98 o 
   1   9   5      348.99      323.99      8.25 o 
   2   9   5      281.97      293.86      8.20 o 
   3   9   5       22.43       18.08      3.02 o 
   4   9   5        1.56       -0.37      2.26 o 
   5   9   5       35.13       31.05      3.91 o 
   6   9   5       29.71       31.18      4.96 o 
   7   9   5       76.34       90.37      7.60 o 
 -12  10   5        8.04        5.97      5.35 o 
 -11  10   5        0.84        0.20      3.18 o 
 -10  10   5       26.87       27.32      3.82 o 
  -9  10   5       10.66        5.38      2.57 o 
  -8  10   5        1.37       -0.91      2.14 o 
  -7  10   5        5.07        3.62      2.26 o 
  -6  10   5        0.37       -1.43      1.67 o 
  -5  10   5       14.45       11.38      2.48 o 
  -4  10   5        4.44        2.15      1.85 o 
  -3  10   5       11.17        6.90      2.11 o 
  -2  10   5      206.48      196.39      5.70 o 
  -1  10   5        2.58        0.53      1.62 o 
   0  10   5        0.63        0.76      1.82 o 
   1  10   5        1.37        0.81      1.92 o 
   2  10   5       93.75       82.20      5.02 o 
   3  10   5       37.00       22.24      3.33 o 
   4  10   5        4.05        2.30      2.64 o 
   5  10   5        0.21       -2.46      2.46 o 
   6  10   5       12.65       10.15      3.94 o 
   7  10   5        0.06       -0.27      7.62 o 
 -11  11   5        5.94        3.80      3.28 o 
 -10  11   5        0.67        1.68      2.81 o 
  -9  11   5        5.10        2.05      2.57 o 
  -8  11   5       13.84       13.70      3.04 o 
  -7  11   5      476.16      519.27     11.28 o 
  -6  11   5      162.79      166.49      6.36 o 
  -5  11   5      231.68      221.81      7.19 o 
  -4  11   5        5.51        3.29      2.12 o 
  -3  11   5        6.55        2.75      1.90 o 
  -2  11   5       22.29       16.12      2.33 o 
  -1  11   5       98.42       95.30      4.40 o 
   0  11   5      149.14      142.19      5.93 o 
   1  11   5      657.85      693.37     12.77 o 
   2  11   5      132.91      140.91      6.36 o 
   3  11   5        3.53        1.62      2.39 o 
   4  11   5        5.60        1.25      2.62 o 
   5  11   5       12.58       10.60      3.42 o 
   6  11   5       12.60        9.27      3.47 o 
 -11  12   5      106.99      117.82      8.09 o 
 -10  12   5      131.59      140.14      7.04 o 
  -9  12   5      168.04      164.23      7.29 o 
  -8  12   5       51.37       55.79      4.81 o 
  -7  12   5        9.45       11.15      2.74 o 
  -6  12   5        0.57       -0.15      2.41 o 
  -5  12   5       19.12       17.61      3.34 o 
  -4  12   5      149.72      156.38      6.31 o 
  -3  12   5     1123.05     1203.54     22.23 o 
  -2  12   5      332.99      352.48      8.00 o 
  -1  12   5      172.72      175.11      6.60 o 
   0  12   5        0.27        0.10      2.10 o 
   1  12   5       27.66       17.75      3.12 o 
   2  12   5       16.22       13.54      3.11 o 
   3  12   5      177.15      172.68      7.31 o 
   4  12   5       67.17       70.79      5.58 o 
   5  12   5       64.12       79.05      6.08 o 
   6  12   5       96.05      105.08      8.32 o 
 -10  13   5       46.55       50.08      5.23 o 
  -9  13   5        6.80        4.12      3.00 o 
  -8  13   5        2.60        4.80      2.91 o 
  -7  13   5        3.66        1.25      2.86 o 
  -6  13   5       67.79       59.01      5.47 o 
  -5  13   5       19.77       19.05      3.66 o 
  -4  13   5       96.95       84.94      5.32 o 
  -3  13   5       51.79       47.63      4.19 o 
  -2  13   5       10.04        4.35      2.80 o 
  -1  13   5       25.37       19.88      3.33 o 
   0  13   5      118.51      116.19      5.88 o 
   1  13   5       18.52       14.25      3.15 o 
   2  13   5        0.03       -0.63      2.57 o 
   3  13   5       80.42       98.80      6.44 o 
   4  13   5        5.36        1.22      2.99 o 
   5  13   5       55.86       57.39      5.57 o 
 -10  14   5       36.45       33.92      6.24 o 
  -9  14   5        4.99        5.54      3.33 o 
  -8  14   5      128.11      139.82      7.99 o 
  -7  14   5        0.38        0.75      3.17 o 
  -6  14   5       26.05       24.16      4.31 o 
  -5  14   5      197.36      200.84      8.68 o 
  -4  14   5        3.83       -1.35      2.49 o 
  -3  14   5       46.67       46.71      5.15 o 
  -2  14   5       11.31        8.91      3.39 o 
  -1  14   5        0.68       -2.00      2.67 o 
   0  14   5        8.92        6.15      2.93 o 
   1  14   5       29.62       21.87      3.74 o 
   2  14   5      154.51      148.42      7.21 o 
   3  14   5      140.13      150.66      7.47 o 
   4  14   5      105.51      124.31      7.36 o 
   5  14   5       16.15       15.88      5.40 o 
  -9  15   5      136.71      142.61      9.24 o 
  -8  15   5       70.20       93.38      7.58 o 
  -7  15   5      148.81      169.87      8.85 o 
  -6  15   5      125.23      133.51      7.98 o 
  -5  15   5      496.00      571.13     14.89 o 
  -4  15   5      138.71      156.80     12.14 o 
  -3  15   5       23.33       13.83      4.28 o 
  -2  15   5        5.57        4.06      3.39 o 
  -1  15   5       28.58       23.72      4.55 o 
   0  15   5      198.66      221.53      8.48 o 
   1  15   5      315.43      352.64     10.84 o 
   2  15   5       82.23       86.90      6.37 o 
   3  15   5       12.79        9.88      3.77 o 
   4  15   5       17.32       15.30      4.24 o 
  -8  16   5       64.51       70.80      7.08 o 
  -7  16   5        4.90        2.29      3.80 o 
  -6  16   5        1.20        0.14      3.34 o 
  -5  16   5        0.20        0.15      4.04 o 
  -4  16   5        0.84        3.45      3.65 o 
  -3  16   5      153.76      156.19      9.69 o 
  -2  16   5      143.43      154.16      9.65 o 
  -1  16   5       49.39       48.23      5.90 o 
   0  16   5       14.81        9.28      4.07 o 
   1  16   5        0.16        0.33      3.15 o 
   2  16   5        2.94        1.93      3.46 o 
   3  16   5        0.03       -1.91      3.57 o 
  -7  17   5        3.30       -0.72      4.58 o 
  -6  17   5       23.00       21.96      5.69 o 
  -5  17   5       26.01       28.89      6.08 o 
  -4  17   5        0.54       -0.10      3.93 o 
  -3  17   5       36.74       30.51      6.03 o 
  -2  17   5       14.89       11.10      4.83 o 
  -1  17   5       36.37       31.84      6.01 o 
   0  17   5       42.93       41.83      5.84 o 
   1  17   5        6.43        4.08      3.66 o 
   2  17   5        9.56        5.93      3.93 o 
  -5  18   5       72.66       69.07      8.48 o 
  -4  18   5       11.81       13.40      5.41 o 
  -3  18   5       99.23      121.38     10.33 o 
  -2  18   5       57.38       61.23      7.87 o 
  -1  18   5       19.60       13.77      5.32 o 
   0  18   5       15.19       16.36      5.48 o 
   1  18   5        2.33        3.51      6.50 o 
 -13   0   6       18.77       11.28      5.76 o 
 -12   0   6        1.39        0.22      4.13 o 
 -11   0   6      169.86      169.25     11.08 o 
 -10   0   6      738.32      823.76     36.20 o 
  -9   0   6      202.24      203.63     10.91 o 
  -8   0   6        0.78       -0.62      2.70 o 
  -7   0   6      190.98      206.13     10.03 o 
  -6   0   6       57.21       45.37      4.53 o 
  -5   0   6       42.36       30.89      3.33 o 
  -4   0   6      683.09      653.23     11.94 o 
  -3   0   6      596.06      636.40     22.04 o 
  -2   0   6     1029.88     1137.96     31.80 o 
  -1   0   6      165.62      151.01      8.43 o 
   0   0   6        4.95        2.36      2.61 o 
   1   0   6        0.90       -0.43      2.36 o 
   2   0   6      189.33      157.54      9.52 o 
   3   0   6       21.43       18.89      4.77 o 
   4   0   6      275.72      268.18     17.29 o 
   5   0   6       35.66       35.26      6.58 o 
   6   0   6        8.14        4.15      5.51 o 
   7   0   6       33.38       33.99      9.82 o 
 -13   1   6        1.80        1.95      3.47 o 
 -12   1   6       92.27       87.00      6.63 o 
 -11   1   6      137.29      120.04      6.71 o 
 -10   1   6       14.95       10.71      2.99 o 
  -9   1   6        0.89        0.65      2.05 o 
  -8   1   6       15.18        9.78      2.40 o 
  -7   1   6       58.45       59.56      3.73 o 
  -6   1   6      118.79       92.50      3.57 o 
  -5   1   6       33.94       22.79      2.11 o 
  -4   1   6       20.51       11.58      1.67 o 
  -3   1   6       38.61       31.68      2.65 o 
  -2   1   6        7.17        3.70      1.85 o 
  -1   1   6      131.90      121.15      5.44 o 
   0   1   6      144.95      138.27      5.90 o 
   1   1   6       70.03       65.96      4.70 o 
   2   1   6       78.45       70.95      5.10 o 
   3   1   6        0.08       -0.77      2.37 o 
   4   1   6        0.40       -1.48      2.52 o 
   5   1   6       56.50       50.44      5.87 o 
   6   1   6        0.25       -1.67      3.76 o 
   7   1   6       27.76       40.82      7.98 o 
 -13   2   6        0.60       -0.23      3.99 o 
 -12   2   6       44.64       35.19      4.84 o 
 -11   2   6        3.67        0.89      2.71 o 
 -10   2   6      134.02      123.53      6.47 o 
  -9   2   6        4.85        1.83      2.20 o 
  -8   2   6        1.90        0.99      1.89 o 
  -7   2   6        2.05       -0.40      1.55 o 
  -6   2   6      117.37      100.72      3.74 o 
  -5   2   6       18.97       10.19      1.61 o 
  -4   2   6       78.44       62.97      3.97 o 
  -3   2   6       54.46       46.03      3.10 o 
  -2   2   6        9.51        6.80      1.77 o 
  -1   2   6       61.40       63.56      4.33 o 
   0   2   6        0.68        0.21      1.73 o 
   1   2   6       46.11       40.27      3.86 o 
   2   2   6       43.27       33.55      3.89 o 
   3   2   6       34.02       20.57      3.52 o 
   4   2   6       52.44       47.92      4.99 o 
   5   2   6       42.12       35.36      5.56 o 
   6   2   6        5.80        0.69      3.78 o 
   7   2   6        1.28       -1.06      4.48 o 
 -13   3   6       65.71       74.92      7.84 o 
 -12   3   6      182.10      189.87     10.02 o 
 -11   3   6       29.65       21.49      3.86 o 
 -10   3   6      104.81       87.21      5.92 o 
  -9   3   6        4.82        3.88      2.29 o 
  -8   3   6      187.83      174.72      6.06 o 
  -7   3   6      269.32      263.97      9.11 o 
  -6   3   6      212.99      215.06      5.41 o 
  -5   3   6       50.04       38.01      2.50 o 
  -4   3   6      463.41      473.62     11.00 o 
  -3   3   6      111.08      103.49      3.70 o 
  -2   3   6      284.22      274.57      5.41 o 
  -1   3   6      142.15      119.62      4.50 o 
   0   3   6      138.96      132.30      4.88 o 
   1   3   6        6.31        4.82      1.85 o 
   2   3   6      325.24      329.78      8.09 o 
   3   3   6       63.92       53.05      4.22 o 
   4   3   6       25.78       15.99      3.19 o 
   5   3   6       36.89       35.50      5.78 o 
   6   3   6       22.32       24.78      5.43 o 
   7   3   6        7.06        5.71      5.01 o 
 -13   4   6        4.06        5.57      4.38 o 
 -12   4   6        7.78        7.00      3.85 o 
 -11   4   6      194.32      201.87      8.57 o 
 -10   4   6      243.23      228.34      8.63 o 
  -9   4   6      115.22      109.33      5.12 o 
  -8   4   6       34.80       27.83      2.76 o 
  -7   4   6       46.62       31.45      2.75 o 
  -6   4   6        9.37        5.41      1.65 o 
  -5   4   6        5.23        2.60      1.39 o 
  -4   4   6      591.36      600.61      8.65 o 
  -3   4   6      425.13      466.00      7.60 o 
  -2   4   6      481.39      502.77      7.94 o 
  -1   4   6       15.65       12.28      1.88 o 
   0   4   6       16.05        9.15      2.03 o 
   1   4   6        5.89        2.95      1.83 o 
   2   4   6        7.78        3.86      2.07 o 
   3   4   6       21.69       20.39      3.18 o 
   4   4   6       63.87       63.85      5.46 o 
   5   4   6       41.88       38.10      4.91 o 
   6   4   6       16.49       14.61      4.69 o 
   7   4   6       14.02       13.91      5.45 o 
 -13   5   6        0.50       -2.29      5.21 o 
 -12   5   6        5.95        6.23      3.80 o 
 -11   5   6       20.20       12.32      3.33 o 
 -10   5   6        1.68        2.22      2.23 o 
  -9   5   6        8.71        2.94      2.07 o 
  -8   5   6        6.88        2.26      1.72 o 
  -7   5   6       27.79       17.40      2.37 o 
  -6   5   6        0.24       -0.59      1.64 o 
  -5   5   6       51.45       38.29      3.11 o 
  -4   5   6      368.91      359.50      7.50 o 
  -3   5   6        0.00       -0.30      1.29 o 
  -2   5   6        4.06        1.27      1.40 o 
  -1   5   6       24.23       15.91      2.01 o 
   0   5   6      105.45       76.79      3.61 o 
   1   5   6       47.15       36.57      3.36 o 
   2   5   6       17.66       12.50      2.54 o 
   3   5   6       26.70       16.61      3.41 o 
   4   5   6        6.64        3.51      2.87 o 
   5   5   6        8.71        4.76      3.34 o 
   6   5   6       16.12       15.05      4.42 o 
   7   5   6       19.02       15.46      7.40 o 
 -12   6   6        5.62        3.53      3.22 o 
 -11   6   6        2.80        0.61      2.76 o 
 -10   6   6      188.21      190.53      7.18 o 
  -9   6   6      142.68      146.37      5.38 o 
  -8   6   6      275.03      260.54      6.39 o 
  -7   6   6       28.15       22.35      2.59 o 
  -6   6   6       33.02       22.46      2.75 o 
  -5   6   6       17.80       15.47      2.43 o 
  -4   6   6      149.45      141.83      4.62 o 
  -3   6   6       67.42       61.19      3.36 o 
  -2   6   6       49.72       42.86      2.98 o 
  -1   6   6        6.52        4.39      1.68 o 
   0   6   6       29.82       21.78      2.39 o 
   1   6   6        7.95        3.69      2.09 o 
   2   6   6      291.43      301.98      8.18 o 
   3   6   6       13.28        9.91      3.07 o 
   4   6   6       77.27       78.95      6.32 o 
   5   6   6       68.00       69.10      6.38 o 
   6   6   6        7.05        6.64      3.93 o 
 -12   7   6      119.27      136.31      8.07 o 
 -11   7   6        6.60        2.42      3.13 o 
 -10   7   6       30.98       19.29      3.78 o 
  -9   7   6       14.17       11.47      2.53 o 
  -8   7   6      294.33      305.21      7.63 o 
  -7   7   6      393.37      419.74     10.97 o 
  -6   7   6      231.59      239.67      7.17 o 
  -5   7   6      106.91      104.50      4.82 o 
  -4   7   6      721.14      764.02     12.10 o 
  -3   7   6       37.76       28.81      2.69 o 
  -2   7   6      337.94      330.38      7.06 o 
  -1   7   6       90.90       80.84      3.53 o 
   0   7   6      131.93      144.09      4.97 o 
   1   7   6       24.91       23.62      2.66 o 
   2   7   6      256.27      246.62      8.77 o 
   3   7   6       39.53       37.70      4.60 o 
   4   7   6        6.25        3.57      3.18 o 
   5   7   6        4.72        1.64      3.42 o 
   6   7   6       48.84       44.76      5.81 o 
 -12   8   6        0.06        1.24      3.23 o 
 -11   8   6       74.99       69.41      6.17 o 
 -10   8   6       43.81       31.55      4.38 o 
  -9   8   6        4.81        4.31      2.54 o 
  -8   8   6        2.57        0.02      1.94 o 
  -7   8   6       27.60       15.63      2.84 o 
  -6   8   6        6.23        3.75      2.10 o 
  -5   8   6      149.88      145.88      5.79 o 
  -4   8   6      302.69      312.29      8.04 o 
  -3   8   6       11.21        4.81      1.79 o 
  -2   8   6       35.36       28.33      2.76 o 
  -1   8   6       55.24       48.18      3.42 o 
   0   8   6       17.20        7.75      2.02 o 
   1   8   6       84.89       84.47      4.92 o 
   2   8   6      106.20       85.97      6.13 o 
   3   8   6        1.47        0.57      2.78 o 
   4   8   6       44.80       46.29      5.44 o 
   5   8   6       52.70       57.48      6.32 o 
   6   8   6        5.83        3.36      4.01 o 
 -12   9   6      140.74      151.97     11.99 o 
 -11   9   6       19.42       13.58      3.87 o 
 -10   9   6        0.27       -0.44      2.51 o 
  -9   9   6        3.04       -0.91      2.54 o 
  -8   9   6       13.57        6.76      2.89 o 
  -7   9   6        0.40       -0.29      2.17 o 
  -6   9   6       72.91       64.10      4.52 o 
  -5   9   6      142.44      134.16      5.71 o 
  -4   9   6      224.89      227.85      7.13 o 
  -3   9   6        8.71        4.24      2.07 o 
  -2   9   6       11.24        6.78      1.92 o 
  -1   9   6       43.53       34.94      3.07 o 
   0   9   6        9.55        3.92      1.91 o 
   1   9   6        2.48        0.39      2.16 o 
   2   9   6        0.03        1.84      2.46 o 
   3   9   6       41.33       36.59      4.71 o 
   4   9   6       10.28        6.33      3.54 o 
   5   9   6        5.00        2.64      3.81 o 
   6   9   6       29.70       32.34      7.37 o 
 -11  10   6        0.10       -0.12      3.40 o 
 -10  10   6      290.81      350.25      9.40 o 
  -9  10   6      194.85      220.75      9.17 o 
  -8  10   6      119.69      101.29      6.65 o 
  -7  10   6        0.29        0.92      2.67 o 
  -6  10   6        0.59       -1.52      2.01 o 
  -5  10   6       63.66       60.06      4.55 o 
  -4  10   6      135.12      144.73      5.98 o 
  -3  10   6      108.56      115.75      5.42 o 
  -2  10   6       72.97       71.52      4.51 o 
  -1  10   6      173.31      176.45      5.88 o 
   0  10   6        3.53        1.29      2.18 o 
   1  10   6       83.12       69.66      4.93 o 
   2  10   6       90.35       98.92      5.84 o 
   3  10   6       90.50      104.62      7.06 o 
   4  10   6      164.45      179.41      9.06 o 
   5  10   6       47.93       49.38      6.30 o 
 -11  11   6       12.65        8.10      5.69 o 
 -10  11   6       42.16       38.92      5.42 o 
  -9  11   6       43.54       41.10      5.13 o 
  -8  11   6       83.65       96.62      6.29 o 
  -7  11   6      186.82      202.62      8.58 o 
  -6  11   6      197.23      199.27      7.34 o 
  -5  11   6      315.42      348.60      9.45 o 
  -4  11   6       53.05       41.63      4.00 o 
  -3  11   6        3.20        0.54      2.19 o 
  -2  11   6       26.87       19.80      3.10 o 
  -1  11   6       43.16       35.86      3.85 o 
   0  11   6       87.36       93.71      5.42 o 
   1  11   6      120.15      131.65      6.37 o 
   2  11   6       13.47        8.53      3.16 o 
   3  11   6        0.84        0.31      2.86 o 
   4  11   6       19.10       19.23      4.75 o 
   5  11   6        3.39        2.89      4.42 o 
 -10  12   6      137.45      163.09      8.84 o 
  -9  12   6        7.86        9.03      3.73 o 
  -8  12   6        3.24        3.71      3.35 o 
  -7  12   6       28.16       20.16      4.03 o 
  -6  12   6      151.30      166.49      8.03 o 
  -5  12   6        3.51        1.21      2.50 o 
  -4  12   6       26.69       19.34      3.30 o 
  -3  12   6        5.42        3.24      2.41 o 
  -2  12   6       37.00       24.93      3.96 o 
  -1  12   6       25.63       21.90      3.43 o 
   0  12   6        0.05       -1.17      2.49 o 
   1  12   6        7.14        4.63      2.84 o 
   2  12   6       74.06       64.84      5.49 o 
   3  12   6       50.03       48.12      5.08 o 
   4  12   6        3.33        1.02      4.01 o 
 -10  13   6       13.46        8.21      6.41 o 
  -9  13   6        0.01       -3.53      3.53 o 
  -8  13   6       31.65       26.64      4.90 o 
  -7  13   6       55.01       56.07      5.96 o 
  -6  13   6      137.98      153.24      8.07 o 
  -5  13   6       10.74       10.40      3.53 o 
  -4  13   6      118.88      110.20      6.13 o 
  -3  13   6       13.53        9.17      3.48 o 
  -2  13   6       42.51       41.25      5.54 o 
  -1  13   6      212.71      215.98      9.18 o 
   0  13   6       31.79       26.91      3.94 o 
   1  13   6       10.77       11.28      3.43 o 
   2  13   6       51.89       52.78      5.31 o 
   3  13   6       63.00       67.22      5.94 o 
   4  13   6       17.40       12.37      5.09 o 
  -9  14   6       75.09       91.31     11.98 o 
  -8  14   6       81.60       98.29      7.87 o 
  -7  14   6        0.00       -1.93      3.31 o 
  -6  14   6       29.22       33.25      5.02 o 
  -5  14   6      168.87      159.32      8.24 o 
  -4  14   6       92.21       98.22      8.42 o 
  -3  14   6      137.31      158.68      8.23 o 
  -2  14   6       42.53       45.46      5.33 o 
  -1  14   6      124.81      125.84      7.99 o 
   0  14   6       24.74       16.33      3.83 o 
   1  14   6       21.08       13.95      3.91 o 
   2  14   6      128.36      153.76      7.95 o 
   3  14   6      101.43      125.99      7.76 o 
  -8  15   6        1.41       -1.35      3.91 o 
  -7  15   6       42.86       50.20      6.06 o 
  -6  15   6       16.46       19.01      4.57 o 
  -5  15   6       86.12       77.44      8.10 o 
  -4  15   6        5.78        1.56      4.15 o 
  -3  15   6       10.32        5.75      4.29 o 
  -2  15   6        2.54        0.77      3.60 o 
  -1  15   6       29.01       30.34      5.08 o 
   0  15   6        6.43        4.37      3.86 o 
   1  15   6       37.86       33.10      4.85 o 
   2  15   6        2.12        1.36      3.70 o 
  -7  16   6       12.46       12.27      6.58 o 
  -6  16   6       49.08       47.13      7.15 o 
  -5  16   6        5.11        8.13      4.66 o 
  -4  16   6      139.66      132.34     10.37 o 
  -3  16   6       39.82       40.61      6.58 o 
  -2  16   6      123.84      141.56      9.14 o 
  -1  16   6        6.31        4.17      4.12 o 
   0  16   6       11.04        5.58      4.27 o 
   1  16   6        7.36        2.07      4.36 o 
  -5  17   6        5.67       -0.27      8.96 o 
  -4  17   6       27.27       19.41      5.88 o 
  -3  17   6        0.16       -0.24      4.73 o 
  -2  17   6       49.68       49.56      7.29 o 
  -1  17   6      147.49      176.60     10.11 o 
 -12   1   7        0.16       -0.66      3.17 o 
 -11   1   7       10.03        2.72      3.16 o 
 -10   1   7       45.73       34.49      4.44 o 
  -9   1   7       81.40       81.33      5.73 o 
  -8   1   7      378.18      381.96     10.35 o 
  -7   1   7      501.90      529.43     13.87 o 
  -6   1   7      176.55      177.26      5.81 o 
  -5   1   7      426.66      446.04      9.43 o 
  -4   1   7        0.00       -1.16      1.76 o 
  -3   1   7       72.66       72.99      4.91 o 
  -2   1   7      173.92      158.99      6.66 o 
  -1   1   7      135.23      119.10      5.89 o 
   0   1   7      307.62      300.74      9.27 o 
   1   1   7      395.20      406.49     10.96 o 
   2   1   7       28.71       24.86      3.94 o 
   3   1   7        4.25       -0.49      2.95 o 
   4   1   7        3.81        1.41      3.44 o 
   5   1   7        4.92        1.37      4.57 o 
 -12   2   7      196.88      196.52      9.22 o 
 -11   2   7       63.99       64.53      5.83 o 
 -10   2   7       32.32       29.42      4.95 o 
  -9   2   7      392.61      405.73     11.28 o 
  -8   2   7       99.27       96.35      5.69 o 
  -7   2   7       38.51       29.61      3.56 o 
  -6   2   7      646.00      680.98     12.94 o 
  -5   2   7      323.99      346.04     12.95 o 
  -4   2   7       99.10       93.18      5.06 o 
  -3   2   7      440.21      457.10     10.86 o 
  -2   2   7      196.95      165.79      6.77 o 
  -1   2   7      192.83      181.18      7.24 o 
   0   2   7       24.16       14.03      2.96 o 
   1   2   7      305.57      319.80      9.86 o 
   2   2   7      403.30      426.16     11.70 o 
   3   2   7      225.11      252.36      9.60 o 
   4   2   7      132.66      149.81      8.13 o 
   5   2   7       67.49       69.93      7.92 o 
 -12   3   7        1.73        0.55      3.52 o 
 -11   3   7        0.08       -0.09      3.06 o 
 -10   3   7       24.29       19.80      3.69 o 
  -9   3   7      140.57      123.46      6.46 o 
  -8   3   7       26.15       16.68      3.89 o 
  -7   3   7       29.40       19.28      3.17 o 
  -6   3   7       58.63       51.55      4.43 o 
  -5   3   7      558.52      572.93     10.47 o 
  -4   3   7        1.75        0.67      1.99 o 
  -3   3   7       54.21       42.65      4.05 o 
  -2   3   7        3.01        0.68      2.01 o 
  -1   3   7        0.02        0.85      2.07 o 
   0   3   7       13.41        7.74      2.65 o 
   1   3   7       13.75        8.40      2.73 o 
   2   3   7        2.70       -0.15      2.66 o 
   3   3   7        0.85       -0.88      2.86 o 
   4   3   7       22.70       16.61      4.74 o 
   5   3   7       29.88       31.43      6.21 o 
 -12   4   7      114.63      125.66      9.06 o 
 -11   4   7       48.22       47.98      5.26 o 
 -10   4   7       67.64       57.79      5.46 o 
  -9   4   7       31.17       23.09      4.45 o 
  -8   4   7       32.64       27.68      3.81 o 
  -7   4   7        0.23        0.36      2.18 o 
  -6   4   7      157.43      149.41      6.51 o 
  -5   4   7      145.54      136.56      6.15 o 
  -4   4   7      326.55      332.17      7.97 o 
  -3   4   7      252.78      248.17      8.99 o 
  -2   4   7      155.22      131.92      6.18 o 
  -1   4   7       39.89       28.31      3.58 o 
   0   4   7        0.17       -1.20      2.13 o 
   1   4   7        8.39        3.09      2.58 o 
   2   4   7       87.75       90.29      6.49 o 
   3   4   7       78.23       70.27      7.20 o 
   4   4   7        2.49        2.37      3.68 o 
   5   4   7       20.16       22.06      5.99 o 
 -12   5   7       30.05       25.93      5.44 o 
 -11   5   7       12.69       11.95      3.86 o 
 -10   5   7       84.49       63.99      6.80 o 
  -9   5   7      149.70      152.69      8.68 o 
  -8   5   7      169.59      177.75      7.50 o 
  -7   5   7      395.98      425.42     11.21 o 
  -6   5   7      738.59      784.71     17.12 o 
  -5   5   7       91.19       90.74      5.41 o 
  -4   5   7      183.75      169.41      5.95 o 
  -3   5   7        0.04       -0.04      2.01 o 
  -2   5   7       70.39       61.10      4.85 o 
  -1   5   7      483.18      505.51     11.93 o 
   0   5   7     1002.04     1070.56     20.30 o 
   1   5   7      180.30      186.21      7.85 o 
   2   5   7        0.30        0.95      2.92 o 
   3   5   7       67.31       59.68      6.83 o 
   4   5   7        4.87        0.68      4.07 o 
   5   5   7       51.80       67.21      8.15 o 
 -12   6   7        9.50        5.67      7.36 o 
 -11   6   7       24.28       23.72      6.32 o 
 -10   6   7       88.15       97.56      6.89 o 
  -9   6   7       95.05       92.81      7.63 o 
  -8   6   7       12.31        8.94      3.03 o 
  -7   6   7       38.46       30.62      3.96 o 
  -6   6   7       59.21       46.70      4.54 o 
  -5   6   7       40.94       35.82      4.01 o 
  -4   6   7      168.31      163.95      6.91 o 
  -3   6   7      154.24      147.01      5.70 o 
  -2   6   7       46.25       34.30      3.93 o 
  -1   6   7       30.03       16.67      3.19 o 
   0   6   7        6.22        1.84      2.58 o 
   1   6   7        1.15        1.48      2.54 o 
   2   6   7      197.21      218.41     10.70 o 
   3   6   7       63.70       69.21      7.47 o 
   4   6   7       26.23       24.58      5.52 o 
   5   6   7        5.82        1.50      5.77 o 
 -11   7   7       88.94       95.55     10.30 o 
 -10   7   7        3.05        3.01      4.32 o 
  -9   7   7        6.33        7.07      3.16 o 
  -8   7   7       45.19       41.62      4.67 o 
  -7   7   7       11.68        7.83      2.90 o 
  -6   7   7       30.46       26.09      3.70 o 
  -5   7   7       12.90        6.82      2.63 o 
  -4   7   7       94.52       92.32      5.81 o 
  -3   7   7        6.18        3.63      2.10 o 
  -2   7   7       19.12       13.26      2.65 o 
  -1   7   7      151.24      142.45      6.78 o 
   0   7   7      175.06      157.38      7.22 o 
   1   7   7      118.60      122.63      8.06 o 
   2   7   7        0.71       -3.18      3.37 o 
   3   7   7        4.68        2.39      4.00 o 
   4   7   7        0.24       -0.61      4.31 o 
 -11   8   7      157.46      174.28     12.91 o 
 -10   8   7       66.13       58.94      8.65 o 
  -9   8   7       50.44       54.11      6.49 o 
  -8   8   7       80.54       83.55      6.39 o 
  -7   8   7       31.45       22.90      3.84 o 
  -6   8   7      312.90      322.71     10.26 o 
  -5   8   7      420.84      460.45     11.90 o 
  -4   8   7      287.83      301.20      9.56 o 
  -3   8   7      507.95      551.27     12.61 o 
  -2   8   7      343.34      381.64      9.39 o 
  -1   8   7       69.79       63.22      5.33 o 
   0   8   7        8.60        2.68      2.76 o 
   1   8   7        3.47        3.26      3.43 o 
   2   8   7       22.67       17.97      4.89 o 
   3   8   7      153.24      175.93     10.92 o 
   4   8   7       58.18       71.73      8.52 o 
 -11   9   7       29.82       29.01      9.55 o 
 -10   9   7        1.51       -1.93      4.39 o 
  -9   9   7       40.91       37.27      5.94 o 
  -8   9   7      132.42      142.65      7.48 o 
  -7   9   7      126.16      140.04      7.27 o 
  -6   9   7       64.80       61.59      4.78 o 
  -5   9   7        9.06        5.49      2.53 o 
  -4   9   7        4.47       -0.26      2.25 o 
  -3   9   7       15.16       11.05      2.82 o 
  -2   9   7      160.35      164.04      5.89 o 
  -1   9   7      213.14      217.96      8.47 o 
   0   9   7      212.93      209.57     10.40 o 
   1   9   7      183.53      196.75     10.46 o 
   2   9   7       40.62       44.57      6.49 o 
   3   9   7        0.20       -2.46      3.98 o 
   4   9   7       27.93       21.41      6.87 o 
 -10  10   7       17.07       10.67      6.12 o 
  -9  10   7        9.46        8.77      4.37 o 
  -8  10   7        0.06        0.66      3.18 o 
  -7  10   7        0.00       -1.82      2.60 o 
  -6  10   7       19.86       14.34      3.46 o 
  -5  10   7        0.00       -1.69      2.40 o 
  -4  10   7        6.59        3.44      2.62 o 
  -3  10   7        2.01       -0.51      2.43 o 
  -2  10   7        1.66        1.00      2.35 o 
  -1  10   7        2.89       -1.40      2.42 o 
   0  10   7        1.08       -1.49      2.89 o 
   1  10   7       49.26       37.88      5.09 o 
   2  10   7        1.62        2.02      3.89 o 
   3  10   7        3.31        3.20      4.66 o 
 -10  11   7       17.87       15.87      6.60 o 
  -9  11   7       23.67       24.14      4.74 o 
  -8  11   7      303.97      368.93     12.26 o 
  -7  11   7      193.77      203.05      9.10 o 
  -6  11   7       66.90       70.06      5.38 o 
  -5  11   7       74.56       74.45      5.49 o 
  -4  11   7        0.04       -2.38      2.59 o 
  -3  11   7       45.52       41.16      4.30 o 
  -2  11   7       16.62       14.44      3.72 o 
  -1  11   7      125.24      131.12      6.45 o 
   0  11   7      173.92      198.65      8.93 o 
   1  11   7      353.96      407.00     15.20 o 
   2  11   7        6.15        4.96      3.84 o 
   3  11   7       17.82       15.40      6.21 o 
  -9  12   7       49.05       52.82      6.26 o 
  -8  12   7       47.38       51.10      6.02 o 
  -7  12   7        8.56        9.89      3.95 o 
  -6  12   7       97.81      112.25      7.64 o 
  -5  12   7      156.22      170.80      7.45 o 
  -4  12   7      146.22      164.65      7.24 o 
  -3  12   7      431.42      493.52     13.44 o 
  -2  12   7      140.36      154.12      8.12 o 
  -1  12   7        1.57        3.87      3.45 o 
   0  12   7        3.02        1.59      3.20 o 
   1  12   7        5.26        1.14      3.90 o 
   2  12   7        4.18        4.31      4.14 o 
  -8  13   7        1.94        1.05      4.13 o 
  -7  13   7        4.13        2.97      3.86 o 
  -6  13   7        0.04       -3.45      3.45 o 
  -5  13   7        1.15        0.35      3.17 o 
  -4  13   7        2.05        1.00      3.55 o 
  -3  13   7       23.43       16.20      4.33 o 
  -2  13   7        1.23        0.54      3.45 o 
  -1  13   7       42.17       37.70      5.28 o 
   0  13   7       11.48       12.71      4.37 o 
   1  13   7       19.54       18.67      4.87 o 
  -7  14   7       21.58       18.38      4.93 o 
  -6  14   7       78.49       93.79      7.83 o 
  -5  14   7        0.76       -0.80      4.38 o 
  -4  14   7       63.55       65.11      6.69 o 
  -3  14   7       32.97       33.90      5.55 o 
  -2  14   7        8.45        2.24      4.07 o 
  -1  14   7        9.09       14.07      4.43 o 
   0  14   7        0.18       -1.54      4.15 o 
  -6  15   7      278.64      319.29     17.64 o 
  -5  15   7       98.46      112.94     10.07 o 
  -4  15   7        0.07        2.29      4.91 o 
  -3  15   7        9.95        8.94      4.55 o 
  -2  15   7        6.54        4.39      4.31 o 
  -1  15   7       81.26       93.74      9.24 o 
 -12   0   8        5.52        6.20      5.74 o 
 -11   0   8      395.76      462.22     29.22 o 
 -10   0   8      155.81      194.95     19.49 o 
  -9   0   8       10.50        3.65      6.64 o 
  -8   0   8        0.11        0.47      5.58 o 
  -7   0   8       90.55       67.33     11.83 o 
  -6   0   8       24.02       12.72      6.73 o 
  -5   0   8      920.94     1051.21     31.74 o 
  -4   0   8      240.11      248.71     17.45 o 
  -3   0   8       59.70       61.68      7.38 o 
  -2   0   8        6.33        3.08      3.59 o 
  -1   0   8        1.99        1.68      3.44 o 
   0   0   8        0.37        0.70      3.77 o 
   1   0   8       27.08       17.44      5.42 o 
   2   0   8        4.98        3.26      4.76 o 
   3   0   8       28.47       29.51      7.40 o 
   4   0   8       73.41       71.18     14.77 o 
 -12   1   8       26.06       28.83      9.91 o 
 -11   1   8        5.89        3.32      4.24 o 
 -10   1   8        2.18       -2.28      4.23 o 
  -9   1   8       24.50       17.42      5.72 o 
  -8   1   8       15.79       11.20      4.66 o 
  -7   1   8       94.47       88.76      9.48 o 
  -6   1   8       17.59        6.16      3.18 o 
  -5   1   8       25.23       15.35      3.18 o 
  -4   1   8       20.65       11.33      2.99 o 
  -3   1   8       20.80       10.95      2.89 o 
  -2   1   8      107.77      103.46      5.98 o 
  -1   1   8      198.74      202.16      8.30 o 
   0   1   8        2.65        0.87      2.70 o 
   1   1   8        6.02        2.16      2.96 o 
   2   1   8       48.59       42.30      5.32 o 
   3   1   8       16.84       12.42      4.25 o 
   4   1   8       41.89       22.04     10.97 o 
 -11   2   8        4.56        3.96      4.08 o 
 -10   2   8       25.43       21.80      4.91 o 
  -9   2   8        0.76       -1.86      4.15 o 
  -8   2   8        4.09        1.34      3.76 o 
  -7   2   8        0.05        1.94      3.85 o 
  -6   2   8        0.54       -0.99      2.69 o 
  -5   2   8        2.74        0.69      2.65 o 
  -4   2   8       14.35        4.75      2.56 o 
  -3   2   8        0.11       -0.21      2.23 o 
  -2   2   8        0.44        1.05      2.52 o 
  -1   2   8        0.11       -0.87      2.42 o 
   0   2   8       26.16       15.71      4.11 o 
   1   2   8        7.56        1.66      2.90 o 
   2   2   8        1.04       -0.03      3.19 o 
   3   2   8       13.73        9.01      4.31 o 
 -11   3   8        0.06       -0.57      4.09 o 
 -10   3   8        7.28        2.76      3.74 o 
  -9   3   8       79.53       80.34      7.29 o 
  -8   3   8       33.74       38.27      5.68 o 
  -7   3   8       92.49       93.98      7.22 o 
  -6   3   8       49.23       49.55      5.55 o 
  -5   3   8       19.23       11.69      3.37 o 
  -4   3   8        3.81        3.26      2.47 o 
  -3   3   8       82.06       67.01      5.34 o 
  -2   3   8      144.85      136.25      6.80 o 
  -1   3   8       89.77       94.76      7.80 o 
   0   3   8       16.44       14.19      3.56 o 
   1   3   8       39.25       32.28      4.68 o 
   2   3   8       11.09        7.79      3.73 o 
   3   3   8        6.81        5.64      4.57 o 
 -11   4   8       98.71       86.88      8.41 o 
 -10   4   8       44.37       51.76      6.58 o 
  -9   4   8       13.48       11.91      3.93 o 
  -8   4   8       23.66       16.81      4.09 o 
  -7   4   8        3.08        2.27      3.11 o 
  -6   4   8        1.71        2.44      3.14 o 
  -5   4   8      201.50      199.81      9.49 o 
  -4   4   8      194.67      212.26      7.44 o 
  -3   4   8      184.88      207.40      8.18 o 
  -2   4   8        0.08       -0.67      2.36 o 
  -1   4   8        5.39        2.46      2.58 o 
   0   4   8        0.12       -1.42      2.71 o 
   1   4   8        0.06       -1.42      2.88 o 
   2   4   8       47.86       52.39      6.78 o 
   3   4   8       46.54       50.40      7.09 o 
 -11   5   8        9.23        7.68      3.91 o 
 -10   5   8        1.97        2.67      3.86 o 
  -9   5   8        1.73       -0.91      3.45 o 
  -8   5   8        3.70        4.20      3.43 o 
  -7   5   8        5.07        3.30      3.18 o 
  -6   5   8       34.75       22.56      4.55 o 
  -5   5   8       74.30       72.42      6.78 o 
  -4   5   8        4.25        2.03      3.03 o 
  -3   5   8        7.00        5.01      2.69 o 
  -2   5   8        8.73        5.50      2.83 o 
  -1   5   8       89.23       80.20      6.08 o 
   0   5   8       31.69       21.01      3.96 o 
   1   5   8        7.73        3.31      3.23 o 
   2   5   8        0.36        0.78      4.16 o 
   3   5   8        2.19        3.20      4.57 o 
 -11   6   8       23.88       26.93      8.99 o 
 -10   6   8       49.94       52.31      6.71 o 
  -9   6   8       52.26       53.12      6.55 o 
  -8   6   8        8.16        5.20      3.38 o 
  -7   6   8       51.48       48.99      5.07 o 
  -6   6   8        4.14        0.06      3.10 o 
  -5   6   8        2.13        1.39      3.05 o 
  -4   6   8      136.67      142.94      8.34 o 
  -3   6   8       37.34       32.40      4.20 o 
  -2   6   8        3.94        1.25      2.63 o 
  -1   6   8       12.80        5.27      3.00 o 
   0   6   8        3.38        0.82      3.05 o 
   1   6   8       72.74       70.00      7.61 o 
   2   6   8       96.89      114.70      9.53 o 
   3   6   8       43.26       42.80      8.98 o 
 -10   7   8       16.19       14.21      6.00 o 
  -9   7   8       61.46       71.19      7.47 o 
  -8   7   8      127.37      127.30      7.26 o 
  -7   7   8      143.90      147.83      7.56 o 
  -6   7   8      139.28      153.62      9.09 o 
  -5   7   8       61.38       60.72      6.46 o 
  -4   7   8        3.11       -0.63      3.07 o 
  -3   7   8       65.92       55.96      6.15 o 
  -2   7   8       93.46       95.58      6.49 o 
  -1   7   8       43.09       45.44      5.19 o 
   0   7   8       32.89       40.90      5.98 o 
   1   7   8       49.96       42.58      6.51 o 
   2   7   8        0.53       -2.50      4.08 o 
 -10   8   8       39.73       37.49     10.32 o 
  -9   8   8        3.41        3.20      3.90 o 
  -8   8   8        2.91        0.83      3.30 o 
  -7   8   8        7.41        5.56      3.24 o 
  -6   8   8       27.62       24.87      4.20 o 
  -5   8   8       35.17       30.89      5.24 o 
  -4   8   8       37.24       37.87      5.50 o 
  -3   8   8       25.24       18.55      3.77 o 
  -2   8   8        6.86        3.53      3.63 o 
  -1   8   8       12.66        9.18      3.66 o 
   0   8   8       42.87       33.87      5.88 o 
   1   8   8        4.91        2.16      4.03 o 
   2   8   8       10.79       17.25      5.56 o 
  -9   9   8        0.37        0.20      4.30 o 
  -8   9   8        0.23       -0.26      3.47 o 
  -7   9   8       38.10       39.08      5.18 o 
  -6   9   8        4.16        3.55      3.31 o 
  -5   9   8       25.26       22.73      4.27 o 
  -4   9   8       50.99       41.91      5.97 o 
  -3   9   8       56.80       52.82      6.39 o 
  -2   9   8       36.83       28.67      5.08 o 
  -1   9   8        1.44        2.75      4.01 o 
   0   9   8       37.39       26.18      5.61 o 
   1   9   8        3.57        3.35      4.30 o 
  -9  10   8       15.47        9.96      5.38 o 
  -8  10   8       35.18       31.27      6.17 o 
  -7  10   8        0.48       -0.47      3.49 o 
  -6  10   8        0.12       -1.08      3.26 o 
  -5  10   8      231.14      260.01     10.17 o 
  -4  10   8       97.34      116.18      8.90 o 
  -3  10   8        0.94        0.95      3.85 o 
  -2  10   8       26.46       27.52      6.76 o 
  -1  10   8       13.73        7.61      5.21 o 
   0  10   8        9.05        7.91      4.58 o 
   1  10   8      285.16      344.17     25.54 o 
  -8  11   8      156.93      181.82     11.35 o 
  -7  11   8      176.48      203.80     11.42 o 
  -6  11   8       65.43       63.26      6.33 o 
  -5  11   8       30.76       26.67      4.92 o 
  -4  11   8       13.11        6.71      3.63 o 
  -3  11   8       19.73       21.76      6.77 o 
  -2  11   8       29.23       27.19      7.04 o 
  -1  11   8       51.42       56.12      8.93 o 
   0  11   8       10.19       10.64      5.16 o 
  -7  12   8       33.88       40.23      7.01 o 
  -6  12   8        9.73        2.44      4.05 o 
  -5  12   8        7.23        3.71      3.92 o 
  -4  12   8        1.52       -2.72      4.24 o 
  -3  12   8        0.58       -4.83      4.83 o 
  -2  12   8        1.71        0.76      5.85 o 
  -1  12   8        6.09        1.72      9.31 o 
  -6  13   8       23.09       28.76      7.78 o 
  -5  13   8        1.32       -0.07      4.58 o 
  -4  13   8        0.40       -4.45      4.45 o 
  -3  13   8       33.65       31.14     12.10 o 
  -2  13   8       69.96       81.59     16.55 o 
 -10   1   9       19.69       11.18      6.21 o 
  -9   1   9      114.70      129.84     14.65 o 
  -8   1   9      338.25      371.92     17.76 o 
  -7   1   9      151.20      155.13      9.39 o 
  -6   1   9      141.09      125.65     10.25 o 
  -5   1   9       13.61        5.77      3.66 o 
  -4   1   9        0.56        0.08      2.81 o 
  -3   1   9       55.51       49.33      5.19 o 
  -2   1   9       55.49       57.53      5.56 o 
  -1   1   9       85.21       90.32      6.82 o 
   0   1   9      127.30      134.44      7.86 o 
   1   1   9       31.22       23.87      4.91 o 
 -10   2   9      175.85      205.19     20.97 o 
  -9   2   9       63.30       72.98      9.35 o 
  -8   2   9        4.05        0.55      4.48 o 
  -7   2   9      261.59      270.91     15.22 o 
  -6   2   9      121.12      126.11     10.42 o 
  -5   2   9       67.16       71.14      6.88 o 
  -4   2   9      180.45      174.64      7.94 o 
  -3   2   9      189.03      182.50      8.33 o 
  -2   2   9      111.44      107.06      7.02 o 
  -1   2   9        2.21        1.02      3.16 o 
   0   2   9       58.02       65.08      6.33 o 
   1   2   9      131.82      155.68      8.71 o 
 -10   3   9       18.25       30.76     10.94 o 
  -9   3   9       19.23       13.62      6.82 o 
  -8   3   9       10.22       11.16      5.59 o 
  -7   3   9       66.21       61.25      8.67 o 
  -6   3   9      161.95      162.89      8.10 o 
  -5   3   9        1.42       -2.80      3.04 o 
  -4   3   9        7.58        2.44      3.37 o 
  -3   3   9        9.24        6.30      3.14 o 
  -2   3   9       14.41        3.93      3.18 o 
  -1   3   9        9.93        6.35      3.59 o 
   0   3   9       14.37        4.49      3.60 o 
   1   3   9        5.54        1.50      4.46 o 
 -10   4   9       19.98       20.76      9.25 o 
  -9   4   9       28.82       31.12      7.41 o 
  -8   4   9       56.34       47.19      8.16 o 
  -7   4   9       10.08        6.83      5.18 o 
  -6   4   9      278.67      311.43     14.73 o 
  -5   4   9       36.13       31.63      5.38 o 
  -4   4   9       38.23       30.48      5.32 o 
  -3   4   9      103.19      105.54      6.94 o 
  -2   4   9       84.91       74.20      6.37 o 
  -1   4   9        5.58        2.60      3.35 o 
   0   4   9       21.45       15.25      4.43 o 
   1   4   9        0.05        0.24      8.01 o 
  -9   5   9      212.35      234.65     15.04 o 
  -8   5   9      244.54      271.40     18.67 o 
  -7   5   9       63.81       81.59      8.10 o 
  -6   5   9      171.17      174.57      9.97 o 
  -5   5   9       12.95        5.82      3.81 o 
  -4   5   9       46.11       41.69      5.79 o 
  -3   5   9       36.81       36.15      5.58 o 
  -2   5   9      120.81      133.41      7.59 o 
  -1   5   9      213.15      235.25      9.93 o 
   0   5   9      171.36      196.12     10.96 o 
  -9   6   9        1.82        9.73      7.98 o 
  -8   6   9        0.84        1.50      5.16 o 
  -7   6   9       29.43       24.50      5.30 o 
  -6   6   9      109.96      123.43      9.24 o 
  -5   6   9       34.20       34.48      5.72 o 
  -4   6   9       23.96       16.37      4.57 o 
  -3   6   9       49.94       54.61      8.11 o 
  -2   6   9       33.86       27.16      4.59 o 
  -1   6   9        0.11        0.65      3.47 o 
   0   6   9       49.43       47.13     12.22 o 
  -8   7   9        8.97        8.70      5.60 o 
  -7   7   9       16.07       11.18      4.58 o 
  -6   7   9        1.04        2.40      3.98 o 
  -5   7   9       19.84       18.51      4.98 o 
  -4   7   9        1.55       -0.39      3.69 o 
  -3   7   9       19.49       16.27      4.83 o 
  -2   7   9       20.92       16.94      4.90 o 
  -1   7   9      124.13      140.82      9.64 o 
  -8   8   9       38.37       40.17      7.97 o 
  -7   8   9       34.23       31.55      6.18 o 
  -6   8   9      235.90      275.21     12.76 o 
  -5   8   9      104.12      131.80      9.65 o 
  -4   8   9      171.97      171.08     10.01 o 
  -3   8   9      151.04      142.81      9.28 o 
  -2   8   9       72.66       64.07      7.43 o 
  -7   9   9       21.84       21.90      5.69 o 
  -6   9   9        9.14        5.36      4.54 o 
  -5   9   9        0.53       -2.32      4.11 o 
  -4   9   9        9.72        5.89      4.44 o 
  -3   9   9       52.49       47.56      6.62 o 
  -5  10   9        1.70       -2.48      4.63 o 
  -4  10   9        0.16        0.00      5.22 o 
  -4   0  10       45.01       50.72     11.15 o 
  -3   0  10        2.25       -2.37      7.18 o 
  -5   1  10       18.09        7.18      7.36 o 
  -4   1  10       13.41       12.88      5.97 o 
  -3   1  10       51.49       44.02      8.44 o 
  -5   2  10       43.73       36.73      7.25 o 
  -4   2  10        0.21       -4.42      5.15 o 
  -5   3  10        4.08        2.91      7.41 o 
  -4   3  10       34.84       25.40      7.06 o 
                                                 
